# Supplementary material for: A DNA Damage-Induced, SOS-Independent Checkpoint Regulates Cell Division in Caulobacter crescentus
Source: PLoS Biol. 2014 Oct 28;12(10):e1001977. doi: 10.1371/journal.pbio.1001977 (PMC4211646; doi:10.1371/journal.pbio.1001977)
Supplement: Table S1 — Strains, plasmids, and primers. (XLSX) [file pbio.1001977.s011.xlsx]

## Sheet: Sheet1
Table S1: Strains, plasmids and primers
STRAINS
Organism	Name	Genotype, plasmid description	Source
C. crescentus	CB15N	NA1000, synchronizable derivative of wild-type CB15	Evinger and Agabian (1977)
	ML743	ΔrecA (markerless)	Galhardo et al (2005)
	ML2088	PdidA-didA-3xM2 (markerless)	this study
	ML2089	CB15N + pCT133-PdidA-didA-3xM2 (tetR)	this study
	ML2090	ML743 + pCT133-PdidA-didA-3xM2 (tetR)	this study
	ML2091	lexA(K203A) (markerless)	this study
	ML2092	ML2091 + pCT133-PdidA-didA-3xM2 (tetR)	this study
	ML2093	CB15N + pCT133-Pvan-didA (tetR)	this study
	ML2094	CB15N + pCT155-Pvan-didA (chlorR)	this study
	ML2148	PdidA-3xM2-didA (markerless)	this study
	ML2149	CB15N + pCT133-Pvan-3xM2-didA (tetR)	this study
	ML2095	CB15N + pML498-yfp-didA (tetR)	this study
	ML1681	PcckA-cckA-gfp (gentR)	Chen et al (2009)
	ML2096	ML1681 + pCT155-Pvan-3xM2-didA (gentR, chlorR)	this study
	MT196	PvanA-ftsZ-eyfp (kanR)	Thanbichler et al (2006)
	ML2097	venus-ftsW (markerless)	this study
	CJW2144	egfp-ftsI (markerless)	Costa et al (2008)
	MT46	egfp-ftsN (markerless)	Moll et al (2009)
	ML2098	MT196 + pCT155-Pvan-didA (kanR, chlorR)	this study
	ML2099	ML2097 + pCT155-Pvan-didA (chlorR)	this study
	ML2100	CJW2144 + pCT155-Pvan-didA (chlorR)	this study
	ML2101	MT46 + pCT155-Pvan-didA (chlorR)	this study
	ML2102	CB15N + pCT155-Pvan-3xM2-didA (chlorR)	this study
	AM52	ΔftsN; Pvan-ftsN (gentR)	Moll et al (2009)
	ML2154	AM52 + pCT133-Plac-3xM2-didA (gentR, tetR)	this study
	ML2155	Top10 + pBXMCS2-ftsN** (mutant library) (kanR)	this study
	ML2156	ftsN(L202P) (markerless)	this study
	ML2157	ftsN(P156S) (markerless)	this study
	ML2158	ftsN(F252L) (markerless)	this study
	ML1884	ftsW(A31K) (markerless)	Modell et al (2011)
	ML1771	ftsW(F145L) (markerless)	Modell et al (2011)
	ML1772	ftsW(T180A) (markerless)	Modell et al (2011)
	ML2103	ftsW(A246T) (markerless)	this study
	ML1885	ftsI(I45V) (markerless)	Modell et al (2011)
	ML1773	ftsI(F58V) (markerless)	Modell et al (2011)
	ML2159	ftsW(F145L,A246T); ftsI(I45V)	this study
	ML1764	CB15N + pML1716-sidA (chlorR)	Modell et al (2011)
	ML2160	ML2156 + pML1716-sidA (chlorR)	this study
	ML2161	ML2157 + pML1716-sidA (chlorR)	this study
	ML2162	ML2158 + pML1716-sidA (chlorR)	this study
	ML1886	ML1884 + pML1716-sidA (chlorR)	Modell et al (2011)
	ML1774	ML1771 + pML1716-sidA (chlorR)	Modell et al (2011)
	ML1775	ML1772 + pML1716-sidA (chlorR)	Modell et al (2011)
	ML2104	ML2103 + pML1716-sidA (chlorR)	this study
	ML1887	ML1885 + pML1716-sidA (chlorR)	Modell et al (2011)
	ML1776	ML1773 + pML1716-sidA (chlorR)	Modell et al (2011)
	ML1770	MT46 + pML1716-sidA (chlorR)	Modell et al (2011)
	ML2163	CB15N + pCT133-Plac-3xM2-didA (tetR)	this study
	ML2164	MT46 + pCT133-Plac-3xM2-didA (tetR)	this study
	ML2165	ML2103 + pCT133-Plac-3xM2-didA (tetR)	this study
	ML2166	ML2156 + pCT133-Plac-3xM2-didA (tetR)	this study
	ML2167	ML2157 + pCT133-Plac-3xM2-didA (tetR)	this study
	ML2168	ML2158 + pCT133-Plac-3xM2-didA (tetR)	this study
	ML2105	ML1884 + pCT155-Pvan-didA (chlorR)	this study
	ML2106	ML1771 + pCT155-Pvan-didA (chlorR)	this study
	ML2107	ML1772 + pCT155-Pvan-didA (chlorR)	this study
	ML2108	ML2103 + pCT155-Pvan-didA (chlorR)	this study
	ML2109	ML1885 + pCT155-Pvan-didA (chlorR)	this study
	ML2110	ML1773 + pCT155-Pvan-didA (chlorR)	this study
	ML1759	ΔsidA (markerless)	Modell et al (2011)
	ML2111	ΔdidA (markerless)	this study
	ML2112	ΔsidA; ΔdidA (markerless)	this study
	ML2113	ML2112 + pCT133-PsidA-sidA (tetR)	this study
	ML2114	ML2112 + pCT133-PdidA-didA (tetR)	this study
	ML2169	ΔdidA; hfaB-PdidA-lacZ-hfaB (markerless)	this study
	ML2170	ML2169::Tn5 inserted before driD nulceotide 592 (KanR)	this study
	ML2171	ML2169::Tn5 inserted before driD nulceotide 638 (KanR)	this study
	ML2172	ML2169::Tn5 inserted before driD nulceotide 79 (KanR)	this study
	ML2173	ML2169::Tn5 inserted before driD nulceotide 870 (KanR)	this study
	ML2174	ΔdriD (markerless)	this study
	ML1890	CB15N + pCT133-PsidA-egfp (tetR)	Modell et al (2011)
	ML2175	ML2174 + pCT133-PsidA-egfp (tetR)	this study
	ML2176	ML743 + pCT133-PsidA-egfp (tetR)	this study
	ML2177	CB15N + pCT133-PdidA-egfp (tetR)	this study
	ML2178	ML2174 + pCT133-PdidA-egfp (tetR)	this study
	ML2179	ML743 + pCT133-PdidA-egfp (tetR)	this study
	ML2180	ΔsidA; ΔdriD (markerless)	this study
	ML2181	PdidA-didA-3xM2; ΔdriD (markerless)	this study
	ML2182	ML2181 + pCT133-Pxyl-ftsW-egfp (tetR)	this study
	ML2183	ML2181 + pCT133-PdriD-driD (tetR)	this study
	ML2184	ML2181 + pCT133-PdriD-3xM2-driD (tetR)	this study
	ML2185	ML2181 + pCT133-PdriD-driD-3xM2 (tetR)	this study
	ML2186	ML2174 + pCT133-PdriD-driD (tetR)	this study
	ML2187	ML2174 + pCT133-PdriD-driD-3xM2 (tetR)	this study
E. coli	DH5α	general cloning strain	Invitrogen
	TOP10	strain for constructing pENTR-TOPO clones	Invitrogen
	MG1655	strain used for amplification of malG and malF	M. Laub
	BTH101	cya- reporter strain for BACTH assay	Euromedex
PLASMIDS
Type	Name	Plasmid description	Source
Entry vectors	pENTR/D-TOPO	ENTRY vector for Gateway cloning system (kanR)	Invitrogen
Destination vectors	pML1716	medium-copy, pJS14-based Pxyl-M2 destination vector (chlorR)	C. Tsokos
	pML1716-sidA	pML1716 transcribing sidA (chlorR)	Modell et al (2011)
	pCT133	low-copy, pMR20-based promoterless destination vector (tetR)	C. Tsokos
	pCT133-PdidA-didA-3xM2	pCT133 containing didA fused to a C-terminal 3xM2LAG epitope tag transcribed from its native promoter (tetR)	this study
	pCT133-Pvan-didA	pCT133 containing the vanA promoter fused to didA (tetR)	this study
	pCT133-Pvan-3xM2-didA	pCT133 containing 3xM2-didA transcribed from the vanA promoter (tetR)	this study
	pCT133-PsidA-sidA	pCT133 containing sidA transcribed from its native promoter (tetR)	this study
	pCT133-PdidA-didA	pCT133 containing didA transcribed from its native promoter (tetR)	this study
	pCT133-Plac-3xM2-didA	pCT133 containing 3xM2-didA transcribed from the Plac promoter (tetR)	this study
	pCT133-PsidA-egfp	pCT133 containing egfp transcribed from the sidA promoter (tetR)	Modell et al (2011)
	pCT133-PdidA-egfp	pCT133 containing egfp transcribed from the didA promoter (tetR)	this study
	pCT133-Pxyl-ftsW-egfp	pCT133 containing ftsW-egfp transcribed from the promoter (tetR)	this study
	pCT133-PdriD-driD	pCT133 containing driD transcribed from its native promoter (tetR)	this study
	pCT133-PdriD-3xM2-driD	pCT133 containing driD-3xM2 transcribed from the driD promoter (tetR)	this study
	pCT133-PdriD-driD-3xM2	pCT133 containing 3xM2-driD transcribed from the driD promoter (tetR)	this study
	pML498	low-copy, pMR20-based Pxyl-M2 destination vector (tetR)	J. Skerker
	pML498-yfp-didA	pML498 transcribing yfp fused to the N-terminus of didA (tetR)	this study
	pCT155	medium-copy, pJS14-based promoterless destination vector (chlorR)	C. Tsokos
	pCT155-Pvan-didA	pCT155 containing the vanA promoter fused to didA (chlorR)	this study
	pCT155-Pvan-3xM2-didA	pCT155 containing didA fused to an N-terminal 3xM2LAG epitope tag transcribed from the vanA promoter (chlorR)	this study
	pNPT-spec-DEST	integrating, destination vector used to perform deletions and allelic replacements (specR, chlorR)	J. Skerker
	pNPT-spec-PdidA-didA-3xM2	used for allelic replacement of didA with didA-3xM2 (specR)	this study
	pNPT-spec-PdidA-3xM2-didA	used for allelic replacement of didA with 3xM2-didA (specR)	this study
	pNPT-spec-lexA(K203A)	used for allelic replacement of lexA with lexA(K203A) (specR)	this study
	pNPT-spec-PftsW-venus-ftsW	used for allelic replacement of ftsW with venus-ftsW (specR)	this study
	pNPT-spec-ftsW(A246T)	used for allelic replacement of ftsW with ftsW(A246T) (specR)	this study
	pNPT-spec-ΔdidA	used to create a markerless in-frame didA deletion (specR)	this study
	pNPT-spec-PftsN-3xM2-ftsN	used for allelic replacement of ftsN with 3xM2-ftsN (specR)	this study
	pNPT-spec-ftsN region	used for allelic replacement of ftsN	this study
	pNPT-spec-ftsN(L202P)	used for allelic replacement of ftsN with ftsN(L202P) (specR)	this study
	pNPT-spec-ftsN(P156S)	used for allelic replacement of ftsN with ftsN(P156S) (specR)	this study
	pNPT-spec-ftsN(F252L)	used for allelic replacement of ftsN with ftsN(F252L) (specR)	this study
	pNPT-spec-ftsW(F145L)	used to create pNPT-spec-ftsW(F145L,A246T)	Modell et al (2011)
	pNPT-spec-ftsW(F145L,A246T)	used for allelic replacement of ftsW with ftsW(F145L,A246T) (specR)	this study
	pNPT-spec-hfaB-PdidA-lacZ-hfaB	used for the insertion of PdidA-lacZ at the hfaB locus (specR)	this study
	pNPT-spec-ΔdriD	used to create a markerless in-frame driD deletion (specR)	this study
	pVVENN-2	used to amplify the venus gene (kanR)	Thanbichler (2007)
	pRVYFPN-2	used to amplify the yfp gene (kanR)	Thanbichler (2007)
	pBXMCS-2	medium-copy plasmid containing a multiple cloning site downstream of the Pxyl promoter (kanR)	Thanbichler (2007)
	pXGFPN-2	used to amplify the egfp gene (kanR)	Thanbichler (2007)
	pBXMCS-2-ftsN**	pBXMCS-2 transcribing a mutant library of ftsN (kanR)	this study
BACTH vectors	pKT25	low-copy vector expressing the T25 CyaA fragment for N-terminal fusions (kanR)	Euromedex
	pKNT25	low-copy vector expressing the T25 CyaA fragment for C-terminal fusions (kanR)	Euromedex
	pUT18C	high-copy vector expressing the T18 CyaA fragment for N-terminal fusions (ampR)	Euromedex
	pUT18	high-copy vector expressing the T18 CyaA fragment for C-terminal fusions (ampR)	Euromedex
	pKT25-zip	pKT25 derivative with the leucine zipper of GCN4 (kanR)	Euromedex
	pUT18C-zip	pUT18C derivative with the leucine zipper of GCN4 (ampR)	Euromedex
	pKT25-ftsZ	pKT25: T25 fragment fused to the N-terminus of FtsZ (kanR)	Modell et al (2011)
	pKT25-ftsA-MalF(TM)	pKT25: T25 fragment fused to the N-terminus of FtsA-MalF™ (kanR)	Modell et al (2011)
	pKNT25-ftsK	pKNT25: T25 fragment fused to the C-terminus of FtsK (kanR)	Modell et al (2011)
	pKT25-ftsQ	pKT25: T25 fragment fused to the N-terminus of FtsQ (kanR)	Modell et al (2011)
	pKT25-ftsL	pKT25: T25 fragment fused to the N-terminus of FtsL (kanR)	Modell et al (2011)
	pKT25-ftsB	pKT25: T25 fragment fused to the N-terminus of FtsB (kanR)	Modell et al (2011)
	pKT25-ftsW	pKT25: T25 fragment fused to the N-terminus of FtsW (kanR)	Modell et al (2011)
	pKT25-ftsIΔC	pKT25: T25 fragment fused to the N-terminus of FtsIΔC (kanR)	Modell et al (2011)
	pKT25-ftsN	pKT25: T25 fragment fused to the N-terminus of FtsN (kanR)	Modell et al (2011)
	pKT25-ftsW(A31K)	pKT25: T25 fragment fused to the N-terminus of FtsW(A31K) (kanR)	Modell et al (2011)
	pKT25-ftsW(F145L)	pKT25: T25 fragment fused to the N-terminus of FtsW(F145L) (kanR)	Modell et al (2011)
	pKT25-ftsW(T180A)	pKT25: T25 fragment fused to the N-terminus of FtsW(T180A) (kanR)	Modell et al (2011)
	pKT25-ftsW(A246T)	pKT25: T25 fragment fused to the N-terminus of FtsW(A246T) (kanR)	this study
	pKT25-M2-sidA	pKT25: T25 fragment fused to the N-terminus of SidA (kanR)	this study
	pKT25-didA	pKT25: T25 fragment fused to the N-terminus of DidA (kanR)	this study
	pUT18C-ftsZ	pUT18C: T18 fragment fused to the N-terminus of FtsZ (ampR)	this study
	pUT18C-ftsA-MalF(TM)	pUT18C: T18 fragment fused to the N-terminus of FtsA-MalF™ (ampR)	this study
	pUT18-ftsK	pUT18 T18 fragment fused to the C-terminus of FtsK (ampR)	this study
	pUT18C-ftsQ	pUT18C: T18 fragment fused to the N-terminus of FtsQ (ampR)	this study
	pUT18C-ftsL	pUT18C: T18 fragment fused to the N-terminus of FtsL (ampR)	this study
	pUT18C-ftsB	pUT18C: T18 fragment fused to the N-terminus of FtsB (ampR)	this study
	pUT18C-ftsW	pUT18C: T18 fragment fused to the N-terminus of FtsW (ampR)	this study
	pUT18C-ftsIΔC	pUT18C: T18 fragment fused to the N-terminus of FtsIΔC (ampR)	Modell et al (2011)
	pUT18C-ftsN	pUT18C: T18 fragment fused to the N-terminus of FtsN (ampR)	Modell et al (2011)
	pUT18C-M2-sidA	pUT18C: T18 fragment fused to the N-terminus of M2-SidA (ampR)	Modell et al (2011)
	pUT18C-didA	pUT18C: T18 fragment fused to the N-terminus of DidA (ampR)	this study
	pUT18C-dipM*	pUT18C: T18 fragment fused to the N-terminus of DipM, with the transmembrane domain of MalG fused to the N-terminus of DipM (ampR)	Moll et al (2010)
	pUT18C-ftsE	pUT18C: T18 fragment fused to the N-terminus of FtsE (ampR)	this study
	pUT18C-ftsX	pUT18C: T18 fragment fused to the N-terminus of FtsX (ampR)	this study
	pUT18C-zapA	pUT18C: T18 fragment fused to the N-terminus of ZapA (ampR)	this study
	pUT18C-fzlA	pUT18C: T18 fragment fused to the N-terminus of FzlA (ampR)	this study
	pUT18C-fzlC	pUT18C: T18 fragment fused to the N-terminus of FzlC (ampR)	this study
	pUT18-kidO	pUT18C: T18 fragment fused to the C-terminus of KidO (ampR)	this study
	pUT18C-malF-ftsN	pUT18C: T18 fragment fused to the N-terminus of MalFTM-FtsN (ampR)	this study
	pUT18C-ftsNΔC	pUT18C: T18 fragment fused to the N-terminus of FtsN with a C-terminal SPOR domain deletion (ampR)	this study
	pUT18C-ftsNΔLC	pUT18C: T18 fragment fused to the N-terminus of FtsN with a deletion of the C-terminal periplasmic linker and SPOR domains (ampR)	this study
	pUT18C-ftsN(H1)	pUT18C: T18 fragment fused to the N-terminus of FtsN with the periplasmic helix H1 replaced with a non-structured region from SpmX (ampR)	this study
	pUT18C-ftsN(L202P)	pUT18C: T18 fragment fused to the N-terminus of FtsN(L202P) (ampR)	this study
	pUT18C-ftsN(P156S)	pUT18C: T18 fragment fused to the N-terminus of FtsN(P156S) (ampR)	this study
	pUT18C-ftsN(F252L)	pUT18C: T18 fragment fused to the N-terminus of FtsN(F252L) (ampR)	this study
PRIMERS
	Name	Sequence
Cloning and Strain Construction	didA_UHR_F	cagcaggaattcGTACATCAACAAGGCCGAGGAAGG
	didA_UHR_R	CCAGCCCCAGTGACGAGGG
	3xM2_F_+didAUHR	ccctcgtcactggggctggGACTACAAGGACCACGACGGCG
	3xM2_R_TAG	CCAGCCCCAGTGACGAGGG
	didA_DHR_F_+3xM2	CAAGGACGACGACGACAAGTAGGGCTGGTAGAGGCCGGCG
	didA_DHR_R	cagcaggaattcATCGACGATGAAGCGGGACTGC
	lexA _UHR_F	cagcaggaattcGGTATTCACGCACCTGCTCGCC
	lexA(K203A)_UHR_R	GGCGAGCGTGGCTTCCTCGCCC
	lexA(K203A)_DHR_F	GGGCGAGGAAGCCACGCTCGCCCGTCTGCGCAAGAAGGGCG
	lexA_DHR_R	cagcaggaattcCCATTGAGGACTGGTCGGGTTC
	PftsW_UHR_F	cagcaggaattcTGTTTCTTCGGCCACGCCAC
	PftsW_UHR_R	GGGCGGAGAGTCGGGTCG
	Venus_F_+PftsW	cgacccgactctccgcccATGGTGAGCAAGGGCGAGGAG
	Venus_R	CTCCGGAGCTCGAGATCTTAAGGTACC
	PftsW_DHR_F_+Venus	ggtaccttaagatctcgagctccggagatggcctccaacgcgaccc
	PftsW_DHR_R	cagcaggaattcATGATCCACGAGATCGGCACCC
	ftsW_region_F	cagcagcaggaattcTGTTTCTTCGGCCACGCCAC
	ftsW_region_R	cagcagcaggaattcAACACTTTCAATCGGCCGCG
	ftsW(A246T)_F	cgcgccgccgagaccatccgcgccggc
	ftsW(A246T)_R	GCCGGCGCGGATGGTCTCGGCGGCGCG
	didA_UHR_F	cagcaggaattcGTACATCAACAAGGCCGAGGAAGG
	didA_UHR_R	GTCGGTCATGTCGTCGTCCCTC
	didA_DHR_F_+UHR	gagggacgacgacatgaccgacGGCTGGTAGAGGCCGGCG
	didA_DHR_R	cagcaggaattcATCGACGATGAAGCGGGACTGC
	PdidA_F_CACC	CACCGTACATCAACAAGGCCGAGGAAGG
	Pvan+r_F_CACC	cacctatagcgcttcttccgggacctcc
	Pvan_R	CGTCGTTTCCTCGCATCGTG
	didA_F_+Pvan	cacgatgcgaggaaacgacgATGACCGACTTCGCCATGACCC
	didA_R	TCGACATGACCGCAGGGATG
	PsidA_F	CACCCGCCCATCACCCACAGATG
	sidA_R	GACCGACCTCCGCTAGATCATCG
	PdidA_F_CACC	CACCGGTGATCGTCTGGCCCATGG
	yfp_F	CACCTTGGTGAGCAAGGGCGAGGAG
	yfp_R	ATTAATTAAGGCGCCTGCAGGCTTG
	didA_F_+yfp	caagcctgcaggcgccttaattaatATGACCGACTTCGCCATGACCC
	3xM2_F_+Pvan	cacgatgcgaggaaacgacgatggactacaaggaccacgacggcg
	3xM2_R_noStop	CTTGTCGTCGTCGTCCTTGTAGTCG
	did_F_+3xM2	cgactacaaggacgacgacgacaagCTGACCGACTTCGCCATGACC
	PdidA_R	GTCGTCGTCCCTCATCTGATGGAAG
	3xM2_F_+PdidA	cttccatcagatgagggacgacgacatggactacaaggaccacgacggc
	ftsN_UHR_F	cagcaggaattcTGAAGAGCGAACGACCGGATCTC
	Pxyl_F_CACC	CACCCATGATCGTCGGGACGCTG
	Pxyl_R	GGCGTCGTCTCCCCAAAACTC
	Plac_F_SLIC	GCGGCCGCCCCCTTCACCATGAATTCGCATGCATTTACGTTGACACCA
	Plac_R_SLIC	TGTAGTCCATAGCTGTTTCCTGTGTGAAATTGTTATCCGC
	3xM2_F_SLIC	ggaaacagctatggactacaaggaccacgacggc
	DidA_R_SLIC	GCTCTAGAACTAGTGGATCCCCCGGGCTACCAGCCCCAGTGACGAGGG
	ftsN_F_ndeI	cagcagcatatgtccgatccgcaccgc
	ftsN_DHR_R2	cagcaggaattcGCTCGGCCAGCTTGGCGTTC
	ftsN(T605C)_F	tcgtcgccggccccggccgacaaggcc
	ftsN(T605C)_R	GGCCTTGTCGGCCGGGGCCGGCGACGA
	ftsN(C466T)_F	cagaagcctgcgtccaagccggtgcag
	ftsN(C466T)_R	CTGCACCGGCTTGGACGCAGGCTTCTG
	ftsN(T754C)_F	gccgccaaggccctctgcgaggcgatc
	ftsN(T754C)_R	GATCGCCTCGCAGAGGGCCTTGGCGGC
	ftsW(A246T)_F	cgcgccgccgagaccatccgcgccggc
	ftsW(A246T)_R	GCCGGCGCGGATGGTCTCGGCGGCGCG
	hfaB_UHR_F	cagcagactagtTGTCCTGGTTCGACGTCACAGC
	hfaB_UHR_R	ACACCGACGGCCTGAAGGG
	PdidA_F_+hfaB	gcccttcaggccgtcggtgtGGTGATCGTCTGGCCCATGG
	lacZ_F_+PdidA	ccatcagatgagggacgacgacATGACCATGATTACGGATTCACTGGC
	lacZ_R_+hfaB	CATCACCGAGCTGAACTACAACATCCGGGCAGACATGGCCTGCC
	hfaB_DHR_F	GGATGTTGTAGTTCAGCTCGGTGATG
	hfaB_DHR_R	cagcagcttaagAACAATACCGTCATCGTCAATTCCAGC
	driD_UHR_F	cagcaggaattcAGCTGTGGCGTTCGGCAATG
	driD_UHR_R	GTGTCTCATGCCGCCCGTC
	driD_DHR_F_+UHR	GACGGGCGGCATGAGACACGAGGCTGGTCGCGCGCAC
	driD_DHR_R	cagcaggaattcTTGATCGGCAGCCAGATGGC
	egfp_F_+PdidA	CTTCCATCAGATGAGGGACGACGACATGGTGAGCAAGGGCGAGGAG
	egfp_R	TTACTTGTACAGCTCGTCCATGCCG
	ftsW_F_+Pxyl	agttttggggagacgacgccatggcctccaacgcgacc
	PdriD_F_CACC	caccAGCTGTGGCGTTCGGCAATG
	driD_R	TTCATGCCCTGGCTCCTACCAC
	PdriD_R	GCCGCCCGTCATACGACC
	3xM2_F_+PdriD	ggtcgtatgacgggcggcatggactacaaggaccacgacggcg
	driD_F_+3xM2	CGACTACAAGGACGACGACGACAAGATGAGACACGAGAAAGCCACCCG
	driD_R_noTAG	CCACGCCCCGTGCGCGCG
	3xM2_F_+driD	cgcgcacggggcgtgggactacaaggaccacgacggcg
	3xM2_R	CTACTTGTCGTCGTCGTCCTTGTAGTCG
BACTH	ftsZ_b2h_F_kpnI	CAGCAGGGTACCGGCTATTTCTCTTTCCGCGCCG
	ftsZ_b2h_R_ecoRI	CAGCAGGAATTCGGTCTTGTCAGTCTTTCAGTTGGCC
	ftsA_b2h_F_bamHI	CAGCAGGGATCCCCGCCAGCCCGCCATCG
	ftsA_b2h_R	GTTGGGGTCGATGGGACGC
	malF-TM_soe_ftsA_F	GCGTCCCATCGACCCCAACGATGTCATTAAAAAGAAACATTGGTGGC
	malF-TM_R_ecoRI	CAGCAGGAATTCTCATTCCCCTTGTGCGTACATTAAAACAAC
	ftsK_b2h_F_hindIII	CAGCAGAAGCTTGATGAGTTCGGAGACTTTCATGGCG
	ftsK_b2h_R_xbaI	CAGCAGTCTAGAGTGTCCTCGTCGGCCTCCAGG
	ftsQ_b2h_F_kpnI	CAGCAGGGTACCCATGCCCGCTGTAGTGCGGG
	ftsQ_b2h_R_ecoRI	CAGCAGGAATTCATCACGTCACTTACGCCCCGTC
	ftsL_b2h_F_kpnI	CAGCAGGGTACCCATGACGGCGGCTGGCGTC
	ftsL_b2h_R_ecoRI	CAGCAGGAATTCTCAAAGGCGTGCTCCAACCG
	ftsB_b2h_F_kpnI	CAGCAGGGTACCCATGTTCGCCCGACTGCAACC
	ftsB_b2h_R_ecoRI	CAGCAGGAATTCCCGAGATGTAGCGACAGATCAGCG
	ftsW_b2h_F_kpnI	CAGCAGGGTACCCATGGCCTCCAACGCGACC
	ftsW_b2h_R_ecoRI	CAGCAGGAATTCGCGACAACAGCCAGCTTGCTC
	ftsI_b2h_F_kpnI	CAGCAGGGTACCCATGAGCCTCTCGAACCTGGGTCC
	ftsIΔC_b2h_R_ecoRI	CAGCAGGAATTCCTACTTGCGGATCGGGTCGTCC
	ftsN_b2h_F_kpnI	CAGCAGGGTACCCATGTCCGATCCGCACCGC
	ftsN_b2h_R_ecoRI	CAGCAGGAATTCTCACGTCCTTGAAGAAGGCGACC
	M2_sidA_b2h_F_kpnI	CAGCAGGGTACCCGTGGACTACAAGGACGACGACGAC
	sidA_b2h_R_ecoRI	CAGCAGGAATTCGACCGACCTCCGCTAGATCATCG
	didA_b2h_F_kpnI	cagcagggtaccgATGACCGACTTCGCCATGACCC
	didA_b2h_R_ecoRI	cagcaggaattcCTACCAGCCCCAGTGACGAGGG
	malG_b2h_F_kpnI	cagcagggtacctggtaccgcaatggcaatggtccaaccgaaatcg
	malG_b2h_R	cggtggcgtaatgcgaccatcagc
	dipM_b2h_F_+malG	GCTGATGGTCGCATTACGCCACCGGCGAGCcagtcgggtcagcgcttcacgcc
	dipM_b2h_R_ecoRI	cagcagGAATTCtcagcgcggcagcaccagcg
	ftsE_b2h_F_kpnI	cagcagggtacccTTGCGGATCGACACAGAACAGG
	ftsE_b2h_R_ecoRI	cagcaggaattcAAAGAACTCGCTCATGGCCGG
	ftsX_b2h_F_kpnI	cagcagggtacccatgagcgagttctttcaggtctctcg
	ftsX_b2h_R_ecoRI	cagcaggaattcGGTCTTCACGGCATCTCCCTCAC
	zapA_b2h_F_kpnI	cagcagggtacccATGGCTCAGGTGACCATCCAGG
	zapA_b2h_R_ecoRI	cagcaggaattcCTACTCAGTCGCGAGCTTCTCGATCC
	fzlA_b2h_F_kpnI	cagcagggtacccTTGCGCCTGGGCATGAGC
	fzlA_b2h_R_ecoRI	cagcaggaattcTCAGAAATCGAGATCGTCATAGTGCG
	fzlC_b2h_F_kpnI	cagcagggtacccATGGCCGGTAAGCCCCCC
	fzlC_b2h_R_ecoRI	cagcaggaattcCTAGCCCTCGGCCTTGGTCAGTTTC
	kidO_b2h_F_hindIII	cagcagaagcttgATGTCCATTTCGGTCTCAAAACTGGG
	kidO_b2h_R_xbaI	cagcagtctagagtGACCCAACGTCGCGGATCG
	malF_b2h_F_kpnI	cagcagggtacccATGGATGTCATTAAAAAGAAACATTGGTGG
	malF_b2h_R	TTCCCCTTGTGCGTACATTAAAACAACAAG
	ftsN_b2h_F_+malF	cttgttgttttaatgtacgcacaaggggaaGATGGCGTGCGCGGTCCC
	ftsN_b2h_deltaC_R_ecoRI	cagcaggaattcCTACACCGCCGCCGGCTTG
	ftsN_b2h_deltaLC_R_ecoRI	cagcaggaattcCTACACGCCATCGCGATAGATCATG
OTHER
3xM2 sequence	gactacaaggaccacgacggcgactacaaggaccacgacatcgactacaaggacgacgacgacaag
REFERENCES
Chen, Y. E., C. G. Tsokos, E. G. Biondi, B. S. Perchuk, and M. T. Laub, 2009, Dynamics of two Phosphorelays controlling cell cycle progression in Caulobacter crescentus: J Bacteriol, v. 191, p. 7417-29.
Costa, T., R. Priyadarshini, and C. Jacobs-Wagner, 2008, Localization of PBP3 in Caulobacter crescentus is highly dynamic and largely relies on its functional transpeptidase domain: Mol Microbiol, v. 70, p. 634-51.
Evinger, M., and N. Agabian, 1977, Envelope-associated nucleoid from Caulobacter crescentus stalked and swarmer cells: J Bacteriol, v. 132, p. 294-301.
Galhardo, R. S., R. P. Rocha, M. V. Marques, and C. F. Menck, 2005, An SOS-regulated operon involved in damage-inducible mutagenesis in Caulobacter crescentus: Nucleic Acids Res, v. 33, p. 2603-14.
Modell, J. W., A. C. Hopkins, and M. T. Laub, 2011, A DNA damage checkpoint in Caulobacter crescentus inhibits cell division through a direct interaction with FtsW: Genes Dev, v. 25, p. 1328-43.
Möll, A., S. Schlimpert, A. Briegel, G. J. Jensen, and M. Thanbichler, 2010, DipM, a new factor required for peptidoglycan remodelling during cell division in Caulobacter crescentus: Mol Microbiol, v. 77, p. 90-107.
Möll, A., and M. Thanbichler, 2009, FtsN-like proteins are conserved components of the cell division machinery in proteobacteria: Mol Microbiol, v. 72, p. 1037-53.
Thanbichler, M., A. A. Iniesta, and L. Shapiro, 2007, A comprehensive set of plasmids for vanillate- and xylose-inducible gene expression in Caulobacter crescentus: Nucleic Acids Res, v. 35, p. e137.
Thanbichler, M., and L. Shapiro, 2006, MipZ, a spatial regulator coordinating chromosome segregation with cell division in Caulobacter: Cell, v. 126, p. 147-62.
