# Supplementary material for: A DNA Damage-Induced, SOS-Independent Checkpoint Regulates Cell Division in Caulobacter crescentus
Source: PLoS Biol. 2014 Oct 28;12(10):e1001977. doi: 10.1371/journal.pbio.1001977 (PMC4211646; doi:10.1371/journal.pbio.1001977)
Supplement: Data S1 — Microarray data for (A) wt and Δ recA cells treated with 1 µg/ml MMC for 30 minutes and (B) wt cells harboring pCT155: Pvan-didA treated with or without vanillate for 45 minutes. (XLSX) [file pbio.1001977.s012.xlsx]

## Sheet: Sheet1
Data S1A: Microarray data for wt and ∆recA cells treated with 1 µg/ml MMC for 30 minutes compared to untreated
		log-fold ratio (+/- MMC)
Gene number	Annotation	wt	recA
CC_1927	sidA	1.3875	-0.04425
CC_3424	Glyoxalase family protein	1.1065	-0.0199533
CC_1330	Radical SAM superfamily protein	1.05242	-0.0142583
CC_1902	LexA repressor	0.988333	-0.03795
CC_3711	Hypothetical protein	0.8967	-0.0723135
CC_0382	DNA-3-methyladenine glycosylase	0.889125	0.0226787
CC_3710	2-polyprenylphenol 6-hydroxylase accessory protein ubiB	0.874167	-0.001145
CC_2879	antitoxin protein relB-3	0.757625	-0.00367688
CC_1054	antitoxin protein parD-2	0.738667	0.03385
CC_1093	TonB-dependent outer membrane receptor	0.694133	0.5065
CC_3514	Hypothetical protein	0.655	0.0644
CC_3515	Hypothetical protein	0.64745	-0.001926
CC_1087	RecA protein	0.645333	0.0319
CC_2880	toxin protein relE-3	0.577714	-0.00452929
ccna_03212	didA	0.541425	0.48825
CC_2469	Conserved hypothetical protein	0.535667	0.0363167
CC_2272	Endonuclease III	0.530833	-0.0140833
CC_3109	Hypothetical protein	0.526963	0.000695
CC_3038	toxin protein higB	0.5199	-0.023573
CC_0627	Hypothetical protein	0.487513	0.0504213
CC_3213	Conserved hypothetical protein	0.44955	-0.008625
CC_3518	Hypothetical cytosolic protein	0.436014	0.00487143
CC_1531	Hypothetical protein	0.433245	0.0825125
CC_2311	Hypothetical membrane associated protein	0.426167	0.418583
CC_3211	DNA polymerase III alpha subunit	0.420333	-0.06045
CC_2332	Biotin synthase related domain containing protein	0.407472	0.0138744
CC_3037	Predicted transcriptional regulator, antitoxin protein higA	0.407281	-0.00621313
CC_3356	Hypothetical cytosolic protein	0.380167	-0.0119683
CC_2333	Uracil DNA glycosylase superfamily protein	0.373213	0.0124563
CC_3467	Hypothetical protein	0.357255	-0.0129767
CC_1088	RecA protein	0.350833	0.0150533
CC_3212	Hypothetical cytosolic protein	0.349607	0.0206857
CC_0140	ATPase related to magnesium chelatase subunit ChlI	0.33975	-0.02265
CC_2754	Transcriptional regulator	0.33625	0.26
CC_3234	Short-chain acyl-CoA hydrolase	0.3121	-0.0366456
CC_0271	RmuC family protein	0.312044	0.0104261
CC_2040	ATP-dependent helicase	0.280272	-0.0068035
CC_1983	DNA repair protein recN	0.278333	0.021995
CC_1528	DNA helicase II	0.276717	0.00808906
CC_3131	toxin protein relE-4	0.273117	0.006245
CC_2041	putative ICC-like phosphoesterases	0.268176	-0.013437
CC_1331	Glycosyltransferase involved in cell wall biogenesis	0.267	0.0100552
CC_2526	Glyoxalase family protein	0.266417	0.303333
CC_3238	Crossover junction endodeoxyribonuclease ruvC	0.265933	-0.0084295
CC_2700	Two-component response regulator	0.25905	-0.012257
CC_0626	Hypothetical protein	0.257572	0.0409119
CC_1530	Hypothetical protein	0.2428	0.01085
CC_3366	Rhodanese-related sulfurtransferases	0.230475	0.235575
CC_3235	Hypothetical protein	0.230332	-0.00983105
CC_2590	Excinuclease ABC subunit A	0.227067	0.061925
CC_3236	Holliday junction DNA helicase ruvB	0.221944	-0.0383906
CC_3647	Hypothetical protein	0.22096	0.09165
CC_3114	Hypothetical protein	0.214578	0.208211
CC_3237	Holliday junction DNA helicase ruvA	0.212422	-0.0136945
CC_2163	Molecular chaperones (DnaJ family)	0.212388	-0.02262
CC_3426	Conserved hypothetical protein	0.207556	0.0196522
CC_0404	Hypothetical protein	0.205283	0.0171683
CC_0537	Phosphoenolpyruvate-protein phosphotransferase / Phosphocarrier protein HPr / PTS system, glucose-specific IIA subunit	0.202779	-0.115336
CC_0367	ATP synthase C chain	0.19655	0.226714
CC_2459	LSU ribosomal protein L33P	0.192725	0.015525
CC_3610	ATP-dependent DNA ligase	0.192525	0.0348375
CC_1926	DNA polymerase III alpha subunit	0.189964	-0.04392
CC_0664	Ferrichrome receptor fcuA	0.189	-0.06945
CC_2704	hypothetical protein	0.186	0.0100667
CC_0681	abortive infection protein	0.18	0.1515
CC_1416	Conserved hypothetical protein	0.178267	0.196667
CC_9962	Uroporphyrinogen decarboxylase	0.176	-0.0469
CC_3419	Transporter	0.174748	0.011835
CC_3215	D-3-phosphoglycerate dehydrogenase	0.174375	0.121
CC_1311	Acyl-CoA dehydrogenase, short-chain specific	0.172181	0.0163125
CC_1925	Methyltransferase	0.171833	-0.0338517
CC_2036	putative capsule polysaccharide biosynthesis protein	0.171367	0.00931667
CC_3039	Predicted dienelactone hydrolase	0.167933	0.0695775
CC_3349	Methyl-accepting chemotaxis protein	0.16785	-0.02465
CC_2624	tRNA-Met-CAT	0.167333	0.204667
CC_2914	Putative PD-(D/E)xK nuclease family protein	0.1663	0.026475
CC_1694	Hypothetical protein	0.1655	0.261
CC_3113	L-Ala-D/L-Glu racemase	0.16548	0.287317
CC_3167	Glucokinase	0.164	0.017775
CC_2387	DNA integration/recombination/inversion protein	0.160032	-0.0183917
CC_2702	Hypothetical protein	0.159355	0.0055615
CC_2336	TonB accessory protein exbB	0.159211	0.202083
CC_0685	chaperonin GroEL	0.156167	0.163833
CC_3520	Hypothetical protein	0.1557	-0.01655
CC_1186	Hypothetical protein	0.15468	0.0026425
CC_2663	Conserved hypothetical protein	0.1543	0.00403333
CC_0721	Protein Translation Elongation Factor P (EF-P)	0.15245	0.172167
CC_2520	RRNA methylase, SpoU family	0.14995	-0.02235
CC_0103	Hypothetical cytosolic protein	0.149292	0.211267
CC_0583	Succinylarginine dihydrolase	0.147067	0.0600572
CC_1373	Transglycosylase associated protein	0.14585	-0.0946
CC_0782	Hypothetical protein	0.143914	0.0557
CC_3539	Thioredoxin	0.14075	0.22525
CC_0383	Hypothetical protein	0.139067	0.0306383
CC_2703	Guanylate cyclase	0.13833	0.0049128
CC_1571	Gluconate 5-dehydrogenase	0.1374	0.0770617
CC_0191	N-acetylglutamate synthase domain protein	0.13645	-0.0426375
CC_1376	LSU ribosomal protein L13P	0.13524	0.18076
CC_1974	Topoisomerase IV subunit B (parE)	0.135067	0.135917
CC_0621	Type I restriction-modification system specificity subunit	0.134734	0.27985
CC_1250	LSU ribosomal protein L23P	0.134683	0.228341
CC_2838	Hypothetical cytosolic protein	0.132433	0.0179133
CC_1798	Acyl-CoA dehydrogenase, short-chain specific	0.132	0.0853
CC_0582	Succinylglutamic semialdehyde dehydrogenase	0.126245	0.0720722
CC_2815	Acyltransferase family protein	0.12603	0.0839333
CC_3153	Conserved hypothetical protein	0.1225	0.0941
CC_3010	Molecular chaperones (DnaJ family)	0.121839	0.00466167
CC_3194	TonB-dependent outer membrane receptor	0.119505	-0.01726
CC_2135	DnaJ-like protein djlA	0.118861	0.0232613
CC_1411	Oxygen-independent coproporphyrinogen-III oxidase hemN	0.118302	0.00492
CC_0185	TonB-dependent receptor	0.11809	-0.00565
CC_1717	Transposase	0.117288	0.0047675
CC_0562	TonB-dependent receptor	0.115848	-0.0363467
CC_3428	2,5-diketo-D-gluconic acid reductase	0.115717	0.0459
CC_3732	Transporter	0.114883	0.03205
CC_3233	TolQ protein	0.114419	0.0336083
CC_1609	RimI-like acetyltransferase	0.114388	0.0224
CC_0592	Chemotaxis protein cheY	0.112923	-0.0065185
CC_2929	Branched-chain amino acid aminotransferase	0.112165	0.0891833
CC_1468	Single-strand DNA binding protein	0.112119	0.103804
CC_0169	Putative capsule polysaccharide export protein precursor	0.111575	0.0697375
CC_3369	Transcriptional regulator, MarR family	0.110075	-0.00969135
CC_2394	Vanillate demethylase oxidoreductase subunit vanB	0.10935	-0.0507833
CC_3377	Hypothetical protein	0.10915	-0.0626167
CC_0471	23S rRNA methyltransferase	0.10865	0.10015
CC_1745	RNA-binding protein, Hfq family	0.1078	0.162929
CC_3036	LytR/AlgR-family transcriptional regulator	0.106683	-0.0143283
CC_2819	TonB-dependent receptor	0.106167	0.1715
CC_1261	SSU ribosomal protein S14P	0.106125	0.152569
CC_2118	Conserved hypothetical protein	0.105773	0.115
CC_0686	chaperonin GroES	0.105727	0.112371
CC_2257	Methyltransferase	0.10395	0.178767
CC_2256	hypothetical protein	0.103872	-0.01396
CC_0272	Peptide deformylase	0.103633	0.06815
CC_2701	Conserved hypothetical protein	0.103213	0.0110056
CC_0787	Tryptophan halogenase	0.103053	-0.0327375
CC_0274	Hypothetical protein	0.102694	0.206712
CC_1550	Hypothetical cytosolic protein	0.102693	0.0807309
CC_3635	Threonine dehydratase	0.1026	0.01829
CC_1969	Glutamine synthetase	0.102	0.123525
CC_2756	toxin protein parE-3	0.101825	0.0295925
CC_1230	Multidrug resistance transporter, Bcr family	0.101128	0.0902333
CC_1094	Hypothetical protein	0.100585	0.097985
CC_0420	Hypothetical protein	0.0999833	0.0808833
CC_0620	Type I restriction-modification system methylation subunit	0.0994	0.237055
CC_2292	hypothetical protein	0.0987437	0.131118
CC_0473	Cytochrome b	0.098015	0.126395
CC_3352	Glycine dehydrogenase [decarboxylating]	0.097935	0.114644
CC_0501	hypothetical protein	0.0975	0.165333
CC_1393	Hypothetical protein	0.0973433	-0.0312667
CC_2200	HNH endonuclease family protein	0.0959167	0.0455833
CC_3557	Superoxide dismutase	0.0958167	0.143083
CC_1021	zinc-finger protein	0.0943083	0.0568467
CC_1660	DNA repair protein RadA	0.094088	0.157525
CC_1611	Hypothetical acetyltransferase	0.09381	-0.0114502
CC_0688	Hypothetical protein	0.093455	0.0672333
CC_2308	hypothetical protein	0.0922	0.0708167
CC_1179	hypothetical protein	0.0920917	0.140192
CC_1532	Conserved hypothetical protein	0.0919017	-0.00379
CC_1022	Entericidin B homolog	0.0917763	-0.02045
CC_2615	Inosine-uridine preferring nucleoside hydrolase	0.0917667	0.137333
CC_1810	TonB-dependent receptor	0.0916063	-0.0635587
CC_1793	Hypothetical protein	0.0915129	-0.0225414
CC_3069	Methylenomycin A resistance protein	0.09135	0.128643
CC_2706	Transcriptional regulator, Xre family	0.0912171	0.0319043
CC_3427	Integral membrane protein	0.0912156	0.0510444
CC_0987	Glyoxalase family protein	0.0910325	-0.0168411
CC_0099	Hypothetical protein	0.0909833	0.0288217
CC_2331	DNA-binding protein HU	0.090325	0.147656
CC_2467	ATP-dependent Clp protease adaptor protein ClpS	0.0901533	0.108022
CC_0161	Methyl-accepting chemotaxis protein	0.0897833	0.02115
CC_2831	hypothetical protein	0.089325	0.047225
CC_0812	Rhamnogalacturonan acetylesterase	0.0889833	0.06074
CC_0215	Hypothetical cytosolic protein	0.0887894	0.129856
CC_3028	Transcriptional regulator, ArsR family	0.0882727	-0.049306
CC_0264	AMP nucleosidase	0.0879167	0.116783
CC_0575	Beta-lactamase	0.0878167	0.09045
CC_2710	Acylamino-acid-releasing enzyme	0.086925	-0.0126325
CC_1699	Nucleoside diphosphate kinase	0.0868106	0.102656
CC_1785	Outer membrane efflux protein	0.0865458	0.02301
CC_1513	Hypothetical protein	0.0863	0.00049
CC_2547	hypothetical protein	0.0860533	0.07606
CC_3202	SSU ribosomal protein S12P	0.0859611	0.139817
CC_2892	phage-related conserved hypothetical protein	0.085925	-0.0221625
CC_1524	SN-glycerol-3-phosphate transport ATP-binding protein ugpC	0.085875	0.08575
CC_2786	Phage Prohead Protease	0.0858	0.038075
CC_1527	Hypothetical protein	0.0856429	0.0163657
CC_2046	Conserved hypothetical protein	0.0854317	0.150233
CC_1469	Hypothetical protein	0.085425	0.07
CC_2876	Transcriptional regulator, TetR family	0.08531	-0.01233
CC_2885	Cysteine desulfhydrase / Selenocysteine lyase	0.08475	-0.0170683
CC_1316	Glutathione S-transferase	0.0845567	0.143333
CC_0226	Hypothetical protein	0.084465	0.032825
CC_0104	Gamma-glutamyltranspeptidase	0.083775	0.0364275
CC_2860	N-acetyllactosaminide beta-1,6-N-acetylglucosaminyltransferase	0.0836	0.0557667
CC_1556	Aminobenzoyl-glutamate utilization protein B	0.0832667	0.037035
CC_3608	Glutamate synthase [NADPH] large chain	0.083175	-0.024525
CC_2493	TetR family transcriptional regulator	0.0829875	-0.00017125
CC_1512	M15 superfamily membrane peptidase	0.0828467	0.0341
CC_0220	Thiol-disulfide isomerase and thioredoxins	0.0828383	0.12345
CC_1097	Chromate transport protein	0.0828179	0.000807143
CC_3448	ATP synthase gamma chain	0.0826937	0.104269
CC_3497	Hypothetical transcriptional regulatory protein	0.0819694	-0.0317761
CC_3357	Hypothetical protein	0.0813333	0.08795
CC_1659	Colicin V production protein	0.080683	0.182125
CC_1831	ABC transporter ATP-binding protein	0.07985	-0.061325
CC_1240	Protein Translation Elongation Factor Tu (EF-TU)	0.0798292	0.111196
CC_0641	LSU ribosomal protein L11P	0.0798122	0.114266
CC_0007	SSU ribosomal protein S20P	0.07965	0.142883
CC_3532	ATPase	0.07905	-0.0101325
CC_1338	Ammonium transporter / Methylammonium transporter	0.078925	0.150725
CC_2787	Conserved hypothetical protein	0.0780556	-0.0158694
CC_0584	Acetylornithine aminotransferase / Succinyldiaminopimelate aminotransferase	0.0779333	0.0195317
CC_1992	Protein translocase subunit YajC	0.0777857	0.139571
CC_1843	FrnE protein	0.0772275	0.0167925
CC_1880	Thiazole biosynthesis protein thiG	0.0769333	0.0807333
CC_1812	Transcriptional regulator	0.07615	-0.0203115
CC_3190	Beta-lactamase family protein	0.07605	0.0414
CC_1071	Histidinol-phosphate aminotransferase	0.076035	0.0173433
CC_0158	Glyoxalase family protein	0.0757375	0.0091075
CC_3231	TolA protein	0.07566	0.011192
CC_0539	TonB-dependent receptor	0.0755686	-0.0149086
CC_3200	Protein Translation Elongation Factor G (EF-G)	0.0754188	0.108131
CC_0218	Hypothetical protein	0.075015	0.109567
CC_3692	Outer membrane lipoprotein	0.0747494	0.0794944
CC_1654	GTP-binding protein	0.074125	0.068115
CC_3263	Bacterioferritin-associated ferredoxin	0.073795	0.0594312
CC_2181	Protein glcG	0.0732833	0.05152
CC_0742	Hypothetical protein	0.0728325	0.0442217
CC_0128	Hypothetical protein	0.0727	-0.0168825
CC_1274	Hypothetical protein	0.0726333	0.0579817
CC_3568	Maleylpyruvate isomerase	0.0725889	0.063625
CC_1372	Hypothetical protein	0.0722	0.12335
CC_3229	Peptidoglycan-associated lipoprotein pal	0.07194	0.0980019
CC_1498	Conserved hypothetical protein	0.0718833	0.133767
CC_3032	Aminoacyl-histidine dipeptidase	0.0718333	0.115067
CC_2790	Phage DNA Packaging Protein	0.0717983	-0.01299
CC_3478	Outer membrane lipoprotein Blc	0.07175	-0.021395
CC_3298	Sodium export permease protein	0.07175	0.00702667
CC_2161	D-alanyl-D-alanine serine-type carboxypeptidase	0.0716333	0.126237
CC_0677	Hypothetical protein	0.0711317	-0.0200333
CC_2638	Peptidase, M16 family	0.0709972	0.156077
CC_0425	Conserved membrane-spanning protein	0.0709381	-0.0160112
CC_3276	Hypothetical cytosolic protein	0.070285	0.103
CC_0734	Hypothetical protein	0.06985	-0.022515
CC_1906	Citrate synthase	0.06925	0.115
CC_2571	hypothetical protein	0.0690833	-0.01523
CC_0329	Molybdenum transport system permease protein modB	0.0688575	0.0513625
CC_1142	TonB-dependent receptor	0.06845	0.0916667
CC_2781	Phage protein	0.0683867	-0.0262083
CC_2881	Excinuclease ABC subunit C	0.068145	0.0221683
CC_0129	Argininosuccinate synthase	0.0679833	0.0363333
CC_2925	Hypothetical protein	0.0677167	0.135835
CC_0579	TonB-dependent outer membrane receptor	0.067709	0.0571095
CC_2709	TonB-dependent outer membrane receptor	0.06744	-0.0179769
CC_3050	hypothetical protein	0.0673875	-0.001318
CC_3451	Hypothetical protein	0.067004	-0.00355833
CC_1775	Hypothetical protein	0.0669379	0.123954
CC_1666	TonB-dependent outer membrane receptor	0.0665889	0.07875
CC_3256	Hypothetical protein	0.0658189	-0.0145232
CC_3526	Succinate dehydrogenase iron-sulfur protein	0.0654725	0.0378131
CC_3541	Folylpolyglutamate synthase / Dihydrofolate synthase	0.0654357	0.0749694
CC_1398	Hypothetical protein	0.0653162	0.119075
CC_3429	Hypothetical protein	0.0653	-0.0291
CC_1545	Conserved hypothetical protein	0.0651894	0.0182661
CC_1199	Permease	0.0650965	0.0378335
CC_0277	NAD(P)H dehydrogenase [quinone]	0.0650833	-0.019705
CC_1713	Hypothetical protein	0.065045	0.067056
CC_3622	YggU superfamily protein	0.064535	-0.0561183
CC_1924	Phosphoserine phosphatase	0.0644737	0.0231562
CC_2788	Portal protein	0.0637581	-0.0045875
CC_3007	Hypothetical protein	0.06375	0.0373615
CC_3117	Hypothetical protein	0.0637	0.0363983
CC_1249	LSU ribosomal protein L1E (= L4P)	0.063666	0.139885
CC_2803	Endo-1,4-beta-xylanase	0.0635589	-0.0344
CC_0607	Hypothetical protein	0.06351	-0.0697875
CC_0035	SSU ribosomal protein S15P	0.063307	0.09941
CC_3350	Hypothetical protein	0.0632483	0.043575
CC_3746	Regulatory protein tenI	0.0631933	-0.00403733
CC_1169	nitrilotriacetate monooxygenase	0.0631788	0.00553889
CC_2982	Hypothetical protein	0.06315	0.133267
CC_1281	Tetracycline resistance protein	0.062985	0.0490443
CC_3208	Ferredoxin--NADP reductase	0.0629563	0.062978
CC_3394	Peroxiredoxin	0.0629183	0.0564333
CC_3483	Acetylglutamate kinase	0.0629055	0.052712
CC_0214	TonB-dependent receptor	0.062859	0.13234
CC_2974	Hypothetical protein	0.06285	0.0696781
CC_0989	Beta-xylosidase / Alpha-L-arabinofuranosidase	0.0627025	-0.0351675
CC_0282	Hydrolase (HAD superfamily)	0.062535	0.090442
CC_2918	Peroxiredoxin	0.0624771	0.0778857
CC_3516	Hypothetical protein	0.06244	-0.026091
CC_0327	Molybdenum-pterin binding protein mopB	0.06215	-0.00642667
CC_1027	Hypotetical protein	0.0616833	0.0190583
CC_1238	Hypothetical protein	0.0614875	0.0560125
CC_0288	Autotransporter protein	0.0614767	-0.0198592
CC_3322	Membrane-bound lytic murein transglycosylase B	0.0614167	0.144588
CC_0487	Ribose-phosphate pyrophosphokinase	0.0613317	0.0494333
CC_2840	Aminopeptidase	0.0613257	0.0833807
CC_2086	hypothetical protein	0.0609154	0.00932565
CC_2447	DNA processing protein	0.0608326	0.0340217
CC_1970	TonB-dependent receptor	0.06045	0.023225
CC_3206	Protein translocase subunit secE	0.0603214	0.125571
CC_3479	Outer membrane lipoprotein Blc	0.060255	-0.0193214
CC_1503	Arsenate reductase	0.0601833	0.0680233
CC_1928	Inosine-uridine preferring nucleoside hydrolase	0.0599867	-0.003195
CC_1956	NADH-quinone oxidoreductase chain A	0.0597439	0.108656
CC_0474	Cytochrome c1	0.0596167	0.0753
CC_3195	Outer membrane protein oprM	0.0595352	0.12815
CC_2195	Putative membrane-associated alkaline phosphatase	0.059496	0.071775
CC_2395	Dihydrolipoamide acetyltransferase component of acetoin cleaving system	0.0592975	-0.0742
CC_2159	PHB granule-associated protein, phasin2	0.059275	0.077
CC_3003	Conserved hypothetical protein	0.0591	-0.0438575
CC_3502	Hypothetical exported protein	0.0589456	0.219473
CC_0307	Hypothetical cytosolic protein	0.0588333	0.05355
CC_2871	Thioredoxin reductase	0.0588	0.0977333
CC_2696	Hypothetical protein	0.0587	0.065445
CC_3447	ATP synthase beta chain	0.0586591	0.116341
CC_1245	Conserved hypothetical protein	0.0581983	0.0365883
CC_1184	Amino acid permease	0.0574517	0.0447439
CC_0757	Conserved membrane spanning protein	0.057325	-0.0343525
CC_2475	glycine-rich hypothetical protein	0.0573157	0.1146
CC_1624	Aminobenzoyl-glutamate transport protein	0.0572444	-0.00253375
CC_1219	D-sorbitol oxidase	0.0565417	-0.0227333
CC_0590	Hypothetical protein	0.05651	-0.0312636
CC_2384	polyisoprenylphosphate hexose-1-phosphotransferase pssZ	0.0564938	0.0796719
CC_1262	SSU ribosomal protein S8P	0.0564685	0.1373
CC_0122	Hypothetical protein	0.0563383	0.0668667
CC_3621	Hypothetical YGGT family protein	0.056316	0.0340345
CC_3722	gluconate 2-dehydrogenase / glyoxylate reductase / hydroxypyruvate reductase	0.0561111	0.0162444
CC_0365	ATP synthase B chain	0.05605	0.138033
CC_1090	Cytochrome c oxidase polypeptide II	0.05595	0.07855
CC_1003	Hypothetical glyscosyl transferase	0.0558667	0.03583
CC_1818	Cyclohexanone monooxygenase	0.055635	-0.029275
CC_1303	Hypothetical protein	0.0555935	0.0386707
CC_2544	Aminopeptidase	0.055351	0.12243
CC_1945	NADH-quinone oxidoreductase chain H	0.0552577	0.074354
CC_0171	TonB-dependent receptor	0.0551625	-0.0339663
CC_1561	Hypothetical protein	0.0551	0.076675
CC_3749	Leucyl-tRNA synthetase	0.0550444	0.0119219
CC_3308	Hydrolase	0.0549805	0.00898475
CC_2343	Bacterial Protein Translation Initiation Factor 1 (IF-1)	0.05475	0.071338
CC_2017	conserved hypothetical protein	0.0546697	0.0507383
CC_0454	TonB-dependent receptor	0.0545981	0.008047
CC_3079	Hypothetical cytosolic protein	0.0544083	-0.01167
CC_1811	Hypothetical protein	0.054325	0.03705
CC_0337	Succinyl-CoA synthetase beta chain	0.0542448	0.106911
CC_3554	Cell cycle regulated sRNA	0.0541273	0.0539115
CC_2714	putative GntR-family transcriptional regulator	0.054095	0.0116875
CC_0652	PAS-family hybrid histidine kinase/receiver protein	0.054015	-0.0175667
CC_2665	Conserved hypothetical protein	0.053975	0.0801
CC_2802	Beta-xylosidase / Alpha-L-arabinofuranosidase	0.0538833	-0.0272383
CC_3226	Cell division protein ftsH	0.0537961	0.0600667
CC_1170	Pyrazinamidase / Nicotinamidase	0.053675	0.010825
CC_3068	Protein translocase subunit secA	0.0533533	0.11835
CC_2444	Dihydroorotase	0.0532595	0.00253865
CC_2404	4-hydroxybenzoate 3-monooxygenase	0.0530415	-0.0105539
CC_1903	Methylisocitrate lyase	0.0529517	0.0993833
CC_2309	Glutathione S-transferase	0.0526083	0.0381611
CC_0867	Erythromycin esterase family protein	0.052444	-0.0215194
CC_2174	Mg2+ transporter mgtE	0.0523994	0.0354719
CC_0786	2-dehydro-3-deoxygalactonokinase	0.0523417	-0.0200142
CC_3055	Hypothetical protein	0.0523	-0.0122333
CC_1502	Penicillin-binding protein	0.0522	-0.010547
CC_1721	LSU ribosomal protein L32P	0.0520613	0.0371
CC_1991	Protein translocase subunit secD	0.0519905	0.089622
CC_0912	Hypothetical protein	0.051925	0.0357175
CC_0052	Apolipoprotein N-acyltransferase	0.0518784	0.0217194
CC_1277	phosphodiesterase I / nucleotide pyrophosphatase	0.051485	-0.0202244
CC_0033	Antitoxin protein vapB	0.0514794	0.0178494
CC_2818	Tetratricopeptide repeat (TPR) protein	0.0514733	0.0147267
CC_0635	Teichoic acid translocation permease protein tagG	0.051255	0.0630699
CC_1371	Transcriptional regulator, MerR family	0.0511667	-0.0174983
CC_0355	Putative hydrolase	0.0510833	0.0146833
CC_0230	Ribosomal large subunit pseudouridine synthase B	0.0509	0.000611667
CC_0200	2OG-Fe(II) oxygenase superfamily protein	0.05075	0.135
CC_3023	Hypothetical protein	0.0507167	-0.0178347
CC_3214	Biotin carboxylase	0.0507075	0.0716
CC_0608	Conserved hypothetical protein	0.0505406	-0.0197872
CC_0249	SCO1/SenC family protein	0.0503775	0.0488285
CC_0597	Receiver domain-glutamate methylesterase cheBII	0.050347	-0.0281486
CC_2991	Hypothetical exported protein	0.0503038	-0.0320356
CC_0419	Aldehyde dehydrogenase	0.0497233	0.119683
CC_1270	SSU ribosomal protein S13P	0.0496489	0.104456
CC_2074	Hypothetical protein	0.0495373	0.0337833
CC_0030	Ribonuclease	0.0495275	0.104156
CC_0125	Conserved hypothetical protein	0.0493803	0.0976
CC_3015	Two-component receiver domain protein	0.04935	0.0809125
CC_2505	Glutaredoxin	0.04918	0.127869
CC_0598	Chemotaxis protein methyltransferase	0.0490333	0.00275
CC_2525	Putative malonate transporter	0.048875	0.050575
CC_2789	genetic exchange protein, putative	0.0487774	-0.08275
CC_1783	Hypothetical protein	0.0487667	0.0992667
CC_2719	hypothetical protein	0.0486	0.020212
CC_1806	Acyl-CoA dehydrogenase	0.0485	-0.0120174
CC_2445	hypothetical protein	0.048455	0.0437656
CC_1212	Hypothetical protein	0.0484238	-0.0236
CC_0776	Lignostilbene-alpha,beta-dioxygenase	0.0484171	7.35714e-05
CC_2555	Chloride channel protein	0.0483667	-0.00625
CC_1803	3-oxoacyl-[acyl-carrier protein] reductase	0.0483	-0.00122857
CC_1669	SSU ribosomal protein S6P	0.048285	0.08224
CC_0714	Hypothetical membrane spanning protein	0.0482278	0.0107713
CC_0990	Hypothetical protein	0.048225	0.084
CC_3204	Homoserine O-acetyltransferase	0.04819	0.135497
CC_3500	Sensory transduction protein kinase	0.0480112	0.302794
CC_2421	Type IV secretory pathway, VirB9 channel protein	0.047952	0.0200565
CC_1323	Amidase family protein	0.0478025	0.03478
CC_3420	Multidrug resistance ABC transporter ATP-binding and permease protein	0.0477667	-0.01946
CC_3579	Transcriptional regulator	0.0474633	0.0479023
CC_0450	Na+/H+ antiporter nhaA	0.04745	0.0135
CC_1552	DNA-directed RNA polymerase omega chain	0.0472271	0.111307
CC_2039	Tetratricopeptide repeat family protein	0.0471189	-0.000759667
CC_1786	Transcriptional regulator, TetR family	0.0468519	0.0801437
CC_2594	Glutathione S-transferase	0.04684	-0.0104215
CC_3662	Tas protein	0.0463728	0.0217818
CC_1049	Bacterial Protein Translation Initiation Factor 3 (IF-3)	0.0461986	0.125436
CC_1187	23S rRNA methyltransferase	0.0461875	-0.00960734
CC_1198	Hypothetical cytosolic protein	0.0461833	0.0209263
CC_1804	Hypothetical protein	0.046174	-0.028337
CC_1879	Outer membrane protein	0.045915	0.0779
CC_1673	Thioredoxin peroxidase	0.0458047	0.0980389
CC_2441	hypothetical protein	0.0456229	0.0867357
CC_3637	UTP--glucose-1-phosphate uridylyltransferase	0.0456	0.0802667
CC_1072	Ribonuclease H	0.0455271	-0.00999929
CC_0412	Hypothetical protein	0.045465	0.0335155
CC_2565	alpha/beta hydrolase family protein	0.0454575	-0.0474163
CC_2938	Tetratricopeptide repeat family protein	0.0452485	-0.0087625
CC_0028	TonB-dependent receptor	0.0452169	-0.0127138
CC_0666	Hypothetical protein	0.0451625	-0.0210275
CC_1181	Two-component sensor histidine kinase	0.0450628	0.027565
CC_3725	Alpha/beta hydrolase fold protein	0.0449894	-0.0105844
CC_1765	Malate synthase	0.0449525	0.018925
CC_2213	Diaminopimelate decarboxylase	0.0449267	-0.0373167
CC_0636	Conserved hypothetical protein	0.0448	-0.0389217
CC_0606	Hypothetical protein	0.0447783	-0.0149236
CC_2101	Acetolactate synthase small subunit	0.044675	0.0808533
CC_1290	Hypothetical protein	0.0444633	0.0470602
CC_1979	Hypothetical protein	0.044205	0.0288033
CC_2403	Transcriptional regulator, AraC family	0.0441331	0.000836875
CC_3533	Probable sulfolipid biosynthesis protein sqdA	0.0441062	-0.0099442
CC_1378	N-acetyl-gamma-glutamyl-phosphate reductase	0.0440933	0.101
CC_1058	DnaA-related protein	0.0439672	0.0110294
CC_3306	Hypothetical protein	0.043945	0.0927643
CC_3490	Hypothetical protein	0.0439333	0.106017
CC_3494	Hypothetical protein	0.043801	0.098735
CC_0552	Hypothetical response regulator receiver protein	0.0432986	0.00819429
CC_1026	Methyltransferase	0.0432908	-0.00297583
CC_3252	ECF-family RNA polymerase sigma factor	0.043175	0.023235
CC_2034	hypothetical protein	0.043155	0.0196333
CC_0381	Multidrug resistance protein	0.0431083	0.024435
CC_1314	Putative ABC transporter C8C9.18 in chromosome I	0.0430233	-0.0338683
CC_0175	General secretion pathway protein F	0.0429531	-0.00771615
CC_1123	Conserved hypothetical protein	0.0429456	0.00431125
CC_1395	Hypothetical protein	0.04285	-0.0164167
CC_2922	Hydrogenase, cytochrome b-type subunit	0.042848	0.0284005
CC_2981	Excinuclease ABC subunit B	0.0428417	0.147383
CC_1622	7 beta-(4-carboxybutanamido)cephalosporanic acid acylase	0.0428345	0.0178626
CC_1434	Protein kinase C-like superfamily protein	0.0428167	0.0178
CC_0503	DNA-directed RNA polymerase beta' chain	0.0427364	0.0856429
CC_3459	Hypothetical cytosolic protein	0.0425717	-0.0263397
CC_1275	Conserved hypothetical protein	0.0425372	0.102583
CC_1923	SSU ribosomal protein S2P	0.0425333	0.108304
CC_1035	Conserved hypothetical protein	0.0423333	0.0961317
CC_2775	Spr-family cell wall-associated hydrolase	0.0422964	-0.00909214
CC_0755	Glycosyltransferase	0.0422215	-0.0139123
CC_1273	LSU ribosomal protein L17P	0.0421375	0.105213
CC_0549	Hypothetical protein	0.0421157	0.0204357
CC_0975	Hypothetical protein	0.0420883	0.0678865
CC_2570	Sensory transduction protein kinase	0.042035	-0.020185
CC_0752	Hypoxia transcriptional regulator fixK	0.0419	0.02255
CC_1259	LSU ribosomal protein L24P	0.04188	0.122087
CC_3634	2-hydroxy-6-oxo-6-phenylhexa-2,4-dienoate hydrolase	0.0417807	0.00456643
CC_2573	Transcriptional regulator, AraC family	0.0417802	0.00995
CC_1589	Conserved hypothetical protein	0.041775	0.05145
CC_2845	Outer membrane protein A	0.0417431	0.0702781
CC_2518	Phosphatidylserine decarboxylase	0.0417333	-0.0363667
CC_1042	Hypothetical protein	0.0416262	0.0625886
CC_2327	TonB protein	0.0412433	0.075341
CC_2279	GAF domain-containing proteins	0.041194	0.011195
CC_0918	Pyridoxamine 5'-phosphate oxidase	0.04115	0.11025
CC_2716	HTH/XRE-family transcriptional regulator	0.0410833	-0.00164
CC_1805	Gluconolactonase	0.0409786	-0.0190329
CC_2218	Hypothetical protein	0.0407051	0.0304049
CC_0774	Dimethylaniline monooxygenase [N-oxide forming]	0.0407	0.0301539
CC_1940	NADH-quinone oxidoreductase chain K	0.0406825	0.051525
CC_2037	Polyketide cyclase/lipid transport protein	0.0406111	-0.0024975
CC_1591	Potassium-transporting ATPase A chain	0.040457	0.018297
CC_2549	Putative heme-binding protein	0.040425	0.015925
CC_2664	ABC transporter substrate-binding protein	0.0403833	0.1363
CC_0780	3-ketoacyl-CoA thiolase	0.0403344	-0.000204375
CC_1453	Conserved hypothetical protein	0.040275	-0.01947
CC_2180	Laminin G Domain protein	0.0402278	-0.0140128
CC_2464	Conserved hypothetical protein	0.0401805	0.0508515
CC_2686	Conjugal transfer protein TrbG	0.0401606	0.001668
CC_2844	hypothetical protein	0.0401236	0.0467335
CC_1901	Methyltransferase	0.0400575	0.0560742
CC_2511	Conserved hypothetical protein	0.0399812	0.0845375
CC_0186	Guanine-hypoxanthine permease	0.0399	0.09145
CC_1723	Enoyl-CoA hydratase/isomerase family	0.039875	-0.003515
CC_0513	PurR-related transcriptional regulator	0.0397533	0.0766882
CC_2649	Hypothetical protein	0.039725	0.02265
CC_2162	Aminotransferase class I family	0.0396887	0.0847275
CC_3358	Methyl-accepting chemotaxis protein	0.0396017	0.087865
CC_0023	Putative periplasmic protein	0.0394238	-0.0111258
CC_0516	Transcriptional regulator, LacI family	0.0392441	-0.0046125
CC_3019	Membrane-associated phospholipid phosphatase	0.0390425	0.027975
CC_0740	PAS family GGDEF/EAL protein	0.0389833	-0.036985
CC_3660	Conserved hypothetical protein	0.0389512	0.011005
CC_1663	PaaI thioesterase family protein	0.0389494	0.0152694
CC_0448	Phosphoenolpyruvate-protein phosphotransferase / Phosphocarrier protein HPr / PTS system, glucose-specific IIA subunit	0.0389131	-0.00831625
CC_1113	TonB-dependent receptor	0.0388579	-0.0194218
CC_1809	TonB-dependent receptor	0.0388436	0.01453
CC_1718	Acetyltransferase, GNAT family	0.03883	0.00547
CC_1127	Hypothetical protein	0.038802	-0.007816
CC_2130	hypothetical protein	0.0387083	0.0383333
CC_1841	Alpha-methylacyl-CoA racemase	0.0386564	0.0287555
CC_1645	Hypothetical protein	0.0386385	0.110743
CC_1578	Transporter, drug/metabolite exporter family	0.038625	0.07165
CC_0739	OAR protein precursor	0.0385633	-0.0304383
CC_2115	cytochrome c-family protein	0.03827	-0.0312575
CC_0581	Arginine N-succinyltransferase, beta chain	0.038182	0.0088595
CC_1365	Lipoprotein (SmpA/OmlA family)	0.037922	0.09104
CC_1533	Glutathione S-transferase	0.037825	0.03595
CC_2548	putative ATP-binding protein	0.037825	-0.005875
CC_0414	Fasciclin domain cell surface protein	0.0377883	0.07916
CC_2607	Hypothetical membrane spanning protein	0.037787	0.0512465
CC_2895	hypothetical protein	0.03745	0.028346
CC_3528	Succinate dehydrogenase membrane anchor subunit	0.03737	0.0420502
CC_0413	Hypothetical protein	0.037341	0.0054368
CC_1172	Sulfatase family protein	0.0372533	-0.0128162
CC_2152	Putative secreted protein	0.0372389	-0.0005565
CC_3351	Hypothetical protein	0.0372	0.0940211
CC_0853	Conserved hypothetical protein	0.0367575	-0.03365
CC_2697	hypothetical protein	0.0366038	0.00372833
CC_2010	hypothetical protein	0.036569	-0.00743
CC_3241	Hypothetical protein	0.0365125	-0.0005975
CC_0098	Conserved hypothetical protein	0.0364669	0.0466531
CC_2769	hypothetical protein	0.0364625	0.04575
CC_3104	Conserved hypothetical protein	0.0364214	0.0550036
CC_0062	Mitochondrial type Fe-S cluster assembly protein NFU	0.0362725	0.0322845
CC_1549	Uracil-DNA glycosylase	0.0361933	0.0437267
CC_2149	TonB-dependent receptor	0.0361169	0.00446875
CC_3210	UDP-N-acetylglucosamine 4,6-dehydratase / UDP-D-quinovosamine 4-dehydrogenase	0.0361033	0.0295917
CC_2153	Polysaccharide deacetylase family	0.0360363	0.00526512
CC_1233	Phosphotransferase family protein	0.0359885	-0.0132555
CC_3583	Hypothetical protein	0.0359858	-0.0106371
CC_0371	Conserved hypothetical protein	0.0358794	0.102178
CC_0543	Hypothetical protein	0.0358683	-0.00074
CC_0536	Transcriptional regulator, GntR family	0.0357167	-0.0238989
CC_1570	2-Nitropropane dioxygenase family protein	0.0357085	-0.0158893
CC_0956	Hypothetical protein	0.035675	0.04958
CC_2088	Glutathione S-transferase	0.0355833	0.0671217
CC_2820	hypothetical protein	0.03543	0.085446
CC_3012	Cytidine deaminase	0.0351825	0.09776
CC_3654	Hypothetical protein	0.0350683	0.0767667
CC_0497	LSU ribosomal protein L12P (L7/L12)	0.0349167	0.0975167
CC_1435	Phosphotransferase family protein	0.0345505	-0.0235026
CC_2494	Cytochrome P450-terp	0.0344761	0.0110806
CC_3309	Thioesterase superfamily protein	0.0344645	-0.03911
CC_0339	2-oxoglutarate dehydrogenase E1 component	0.0344275	0.0880375
CC_0550	Hypothetical protein	0.0344	0.00516833
CC_2513	antitoxin protein relB-2	0.0343133	0.0110733
CC_0248	Sensor histidine protein kinase	0.0342755	-0.00724194
CC_1690	Hypothetical membrane spanning protein	0.0342407	0.0258333
CC_2077	Putative rhamnosyl transferase	0.0342189	-0.0266067
CC_1990	Protein translocase subunit secF	0.0341315	0.08629
CC_3670	Transporter	0.0341175	0.07735
CC_2674	Putative competence-damage protein	0.0340917	0.0833833
CC_0748	tRNA (5-aminomethyl-2-thiouridylate) methyltransferase / tRNA (5-carboxymethylaminomethyl-2-thiouridylate) oxidase TrmC	0.0340625	0.0402875
CC_1971	ABM superfamily monooxygenase protein	0.0340238	-0.0248025
CC_0225	Hypothetical protein	0.0339762	0.0454875
CC_3078	Permease	0.0339717	0.0663597
CC_3671	Hypothetical protein	0.0339687	0.002622
CC_2386	protein hipA	0.0339013	-0.0017575
CC_0660	Hypothetical protein	0.0337833	0.054795
CC_3201	SSU ribosomal protein S7P	0.0337707	0.0921714
CC_0296	Hypothetical protein	0.0336774	-0.00756773
CC_2878	Conserved hypothetical protein	0.0336287	0.00787846
CC_0555	FixC-family flavoprotein dehydrogenase	0.0336145	0.010131
CC_2348	hypothetical protein	0.0334892	0.0632167
CC_3239	N-acyl-L-amino acid amidohydrolase	0.0334525	0.0363113
CC_0332	Hypothetical secreted protein	0.033167	0.0288745
CC_2145	NTF2 enzyme family protein	0.03315	0.0463
CC_1984	Lipoprotein, ComL family	0.0330937	0.0601437
CC_0548	Hypothetical protein	0.0330833	0.0022
CC_0717	Hypothetical membrane associated protein	0.0330357	-0.0290914
CC_1629	Xylose isomerase family protein	0.0329622	-0.0216687
CC_1189	N-acetylglucosaminyltransferase	0.0329355	-0.0036522
CC_0667	Hypothetical protein	0.0328929	-0.0204614
CC_3087	Acyl-CoA dehydrogenase	0.0327583	0.0673533
CC_3197	Cation/multidrug efflux pump acrB	0.0326167	0.148433
CC_3546	Usg protein	0.0325429	0.00173429
CC_3652	SSU ribosomal protein S16P	0.0325312	0.112051
CC_2825	Conserved hypothetical protein	0.0324583	0.0272922
CC_0559	Conserved hypothetical protein	0.0323432	-0.00681389
CC_2321	membrane lipoprotein	0.0323133	0.0319833
CC_3232	TolR protein	0.0320244	-0.0139111
CC_3614	Transaldolase-like protein	0.0319921	0.0671086
CC_1232	Hypothetical protein	0.0319728	-0.00764389
CC_2958	Dioxygenase	0.0319253	-0.0130333
CC_1766	DNA integration/recombination/inversion protein	0.0318533	-0.028415
CC_0622	5-methylcytosine-specific restriction enzyme MRR	0.03182	0.159112
CC_2413	4-hydroxybenzoate transporter	0.0318167	0.035575
CC_3258	chemotaxis receiver domain protein cheYIII	0.0316511	-0.00632283
CC_0610	Nitrate transport permease protein nrtB	0.0316333	0.0225206
CC_0623	Type I restriction-modification system restriction subunit	0.0315833	0.0927667
CC_2904	Conserved hypothetical protein	0.0315675	-0.0142183
CC_2600	FAD dependent oxidoreductase	0.031526	0.0206045
CC_1091	Amine oxidase [flavin-containing]	0.0314915	-0.0098365
CC_0642	Transposase	0.0314315	-0.03537
CC_1734	Lysophospholipase L2	0.0314207	0.0592986
CC_0795	Alpha-L-fucosidase	0.0314167	0.0706833
CC_1802	NADH dehydrogenase	0.0313625	-0.00787312
CC_0244	Hydrolase (HAD superfamily)	0.0312813	-0.0236345
CC_1601	Hypothetical protein	0.0311645	0.0158425
CC_1995	IAA acetyltransferase	0.0309867	0.0427733
CC_3406	Cytochrome c oxidase polypeptide I coxA	0.0309663	0.0855727
CC_0155	Hypothetical protein	0.03095	0.00785833
CC_1334	Electron transfer flavoprotein-ubiquinone oxidoreductase	0.0309488	0.00305563
CC_3228	Tol system periplasmic component YbgF	0.0309406	0.0448883
CC_0384	Esterase Lipase Family Protein	0.0308967	-0.0112117
CC_3444	Conserved hypothetical protein	0.0307831	0.0677062
CC_0933	Transcriptional regulator	0.0307683	-0.0399167
CC_1479	PHNF PROTEIN	0.030613	-0.012038
CC_3148	EAL-domain diguanylate phosphodiesterase	0.0305883	-0.084
CC_3319	Hypothetical cytosolic protein	0.030507	0.0733833
CC_3381	Transporter	0.0304756	0.0278967
CC_3388	Hypothetical protein	0.0304533	0.0469783
CC_2863	Rhodanese-related sulfurtransferases	0.0304322	0.0299811
CC_2310	hypothetical protein	0.0303191	0.1104
CC_3493	Ribonucleoside-diphosphate reductase alpha chain	0.0303167	-0.0171008
CC_1714	Hypothetical protein	0.03031	-0.0460429
CC_3339	Hypothetical protein	0.0302695	-0.0199101
CC_0689	O6-methylguanine-DNA methyltransferase	0.03026	-0.00891667
CC_0295	Two-component response regulator	0.029815	0.0608135
CC_0781	Hypothetical protein	0.0298087	0.00461063
CC_3615	dTDP-4-dehydrorhamnose reductase	0.0297809	0.0739687
CC_1596	Sulfate transport system permease protein cysT	0.029759	0.0598357
CC_3468	Transporter, drug/metabolite exporter family	0.02975	0.0602
CC_0370	Putative ATP synthase protein I	0.0295834	-0.0005325
CC_0273	Transposase	0.0294888	0.171625
CC_1332	Soluble lytic murein transglycosylase	0.0294667	0.0570667
CC_2980	Hypothetical protein	0.029325	0.0725619
CC_0707	Hypothetical cytosolic protein	0.0293217	0.0536067
CC_1814	Enoyl-CoA hydratase/carnithine racemase	0.0293033	-0.0255183
CC_3250	Fructose-bisphosphate aldolase	0.029279	0.0947833
CC_3372	ABC transporter permease protein	0.02925	0.141667
CC_3728	ATP-dependent endopeptidase hsl ATP-binding subunit hslU	0.02918	0.0867
CC_2385	hypothetical protein	0.0291656	-0.0420922
CC_3550	Dihydrodipicolinate reductase	0.0291056	0.0193611
CC_2811	Xylan alpha-1,2-glucuronosidase	0.0290675	0.04135
CC_0939	Isopenicillin N epimerase	0.028925	-0.038096
CC_1410	CRP-family transcription regulator ftrB	0.0289039	-0.027167
CC_0141	Glutathione synthetase	0.0289	0.0455642
CC_0847	Poly(3-hydroxyalkanoate) depolymerase	0.0287956	-0.0264428
CC_2715	hypothetical protein	0.0287333	-0.00575167
CC_2229	SLA2 protein	0.0287	0.08455
CC_2393	Vanillate demethylase oxygenase subunit A vanA	0.0286315	-0.0370372
CC_3547	Hypothetical protein	0.0284921	-0.0268309
CC_1652	Hypothetical membrane associated protein	0.0284761	0.07385
CC_3307	Hypothetical glycosyltransferase family 9 protein	0.0284688	-0.0260877
CC_0534	N-acetylglucosamine-6-phosphate deacetylase	0.0283694	-0.00883217
CC_1287	Outer membrane protein	0.0283661	-0.02167
CC_0996	TonB-dependent receptor	0.028345	-0.0117125
CC_2707	RNA polymerase ECF-type sigma factor	0.028337	-0.0154816
CC_0932	ABC-type transport system involved in lipoprotein release, ATPase component lolD	0.028255	0.0182225
CC_3436	TonB-dependent receptor	0.0282	0.013475
CC_1400	Hypothetical protein	0.0281875	-0.0242887
CC_2893	hypothetical protein	0.0281649	0.075445
CC_0192	Long-chain-fatty-acid--CoA ligase	0.0281217	-0.012325
CC_0976	Acetyltransferase	0.0279981	-0.0181969
CC_0073	Uroporphyrinogen-III synthase	0.027911	-0.045811
CC_0235	Hypothetical protein	0.027845	-0.0165426
CC_0661	LSU ribosomal protein L28P	0.0277645	0.0628567
CC_1896	Hypothetical protein	0.0277	0.0787
CC_1407	E1-E2 cation pump ATPase fixI	0.0276828	-0.0418539
CC_1392	Hypothetical protein	0.0276306	-0.0443415
CC_0368	ATP synthase A chain	0.0275875	0.0569281
CC_1929	Lipoprotein releasing system ATP-binding protein lolD	0.0275833	0.0405433
CC_3584	Peptidase, M16 family	0.0274975	0.126275
CC_2919	Peroxiredoxin reductase (NAD(P)H) / NADH oxidase H2O2-forming	0.027442	0.02333
CC_1590	Hypothetical protein	0.0274213	0.0429096
CC_1939	NADH-quinone oxidoreductase chain L	0.0274114	0.104172
CC_1623	TonB-dependent outer membrane receptor	0.0272875	0.0157194
CC_2381	UDP-glucose 6-dehydrogenase	0.02725	0.02855
CC_2673	Transcriptional regulator	0.0272417	0.0624667
CC_2499	hypothetical protein	0.02715	-0.007639
CC_3404	Hypothetical protein	0.027075	0.0115698
CC_2067	hypothetical protein	0.0270167	0.0530396
CC_0540	Alpha-N-acetylglucosaminidase	0.0269845	-0.006771
CC_1406	Cation pump-linked membrane protein fixH	0.026901	-0.0335585
CC_0399	Hypothetical protein	0.0268855	-0.002454
CC_2602	Hypothetical protein	0.0268667	-0.0542833
CC_1356	Transcriptional regulator	0.0266	0.0807333
CC_2554	PAS-family sensor histidine kinase	0.0265833	0.00681667
CC_0486	Conserved hypothetical protein	0.0265714	0.0707914
CC_0654	Ferredoxin	0.0265212	0.0753875
CC_3097	Integral membrane protein	0.0265061	-0.0130889
CC_1120	Oxidoreductase	0.026383	0.0077863
CC_2850	hypothetical protein	0.0263583	-0.00624
CC_2907	Conserved hypothetical protein	0.02632	0.0291
CC_3360	Hypothetical protein	0.026314	0.011824
CC_1167	Glycerophosphotransferase-related protein	0.0262091	0.014026
CC_0507	Hypothetical protein	0.026145	-0.0539
CC_1050	Hypothetical membrane spanning protein	0.02612	0.0240153
CC_0846	Conserved hypothetical protein	0.02605	0.0202167
CC_0862	Hypothetical protein	0.02605	0.00791667
CC_1551	2-amino-4-hydroxy-6-hydroxymethyldihydropteridine pyrophosphokinase	0.0260269	-0.0309563
CC_0287	Hypothetical protein	0.0260254	0.0192808
CC_2352	Transcriptional regulators, LysR family	0.0259933	0.006055
CC_0820	xylonolactonase xylC	0.0258942	0.0820095
CC_2471	hypothetical protein	0.0258712	0.0135045
CC_1266	LSU ribosomal protein L30P	0.0258533	-0.000181083
CC_3152	pectate lyase	0.0258067	0.0263
CC_0945	Oxidoreductase, GMC family	0.0258	-0.00772443
CC_0278	tRNA pseudouridine synthase A	0.0257667	0.0474533
CC_2970	Cytochrome c family protein	0.02575	0.0626
CC_0505	Salicylate hydroxylase	0.025725	-0.01893
CC_0229	CAAX amino terminal protease family protein	0.02565	0.04045
CC_1017	Methyltransferase	0.0256212	-0.0222738
CC_2579	Aminopeptidase	0.02545	-0.024375
CC_3453	Hypothetical protein	0.0254275	0.00476
CC_2959	Transcriptional regulator, AraC family	0.0253725	-0.00437375
CC_2990	Nitropropane dioxygenase / Trans-enoyl-CoA reductase family	0.0253394	-0.030115
CC_1915	Outer membrane protein assembly factor yaeT	0.0252245	0.0726095
CC_0866	Conserved hypothetical protein	0.0252181	0.0222951
CC_1672	Transcriptional regulator	0.0251667	0.0441061
CC_2334	tRNA-His-GTG	0.0251475	0.0137225
CC_2501	PAS-family sensor histidine kinase	0.0251333	0.0313167
CC_0546	Conserved hypothetical protein	0.0251272	-0.01905
CC_1966	Phosphoglycerate mutase	0.0250553	-0.032389
CC_0496	LSU ribosomal protein L10P	0.0250172	0.0937056
CC_2498	hypothetical protein	0.0249667	0.0198733
CC_3129	FAD dependent oxidoreductase	0.0249486	0.007165
CC_3592	Small heat shock protein	0.02484	0.071205
CC_2842	Methyl-accepting chemotaxis protein	0.02475	-0.151125
CC_2572	NTF2 enzyme family protein	0.024725	-0.0272487
CC_0756	Phosphatidylglycerol glycosyltransferase	0.0246964	-0.0329179
CC_1308	Putative Fe-S protein	0.0246683	0.0539167
CC_2635	Taurine transport system permease protein tauC	0.02462	0.0168481
CC_1592	Potassium-transporting ATPase B chain	0.0245456	-0.029965
CC_2654	Queuosine biosynthesis protein QueF	0.0244968	0.08455
CC_0979	Peptidyl-prolyl cis-trans isomerase	0.0244928	0.108748
CC_1349	hypothetical protein	0.024459	0.009756
CC_0713	Transcriptional regulator	0.0244517	0.009465
CC_1988	Conserved membrane spanning protein	0.0243862	0.0735125
CC_3597	Ribosome-associated factor Y	0.0243361	0.0441455
CC_0719	Hypothetical protein	0.0243092	0.034475
CC_3338	Feruloyl-CoA synthetase	0.024275	0.0175033
CC_1559	Signal peptidase I	0.02423	0.0651019
CC_0716	Lysien 2,3-aminomutase	0.0241643	-0.00918357
CC_0754	Hypothetical protein	0.02409	0.03044
CC_2956	hypothetical protein	0.0240873	0.0191193
CC_0009	Alkylated DNA repair protein alkB	0.0240833	-0.0267417
CC_1394	Hypothetical protein	0.02405	0.017785
CC_3489	Beta-lactamase family protein	0.02405	-0.0390617
CC_1799	Cyclohexanone monooxygenase	0.0238967	0.00658333
CC_3504	Zinc metalloprotease	0.0238333	0.0927667
CC_1225	NAD-dependent oxidoreductase	0.0238278	-0.0388167
CC_0977	Cytosol aminopeptidase	0.0237713	0.0703
CC_0089	Conserved membrane spanning protein	0.0237625	0.0437125
CC_1322	Conserved hypothetical protein	0.0237333	0.07925
CC_2049	Acyl-CoA dehydrogenase	0.0237111	0.0101122
CC_2150	Signal peptidase I	0.0236667	0.00224
CC_2452	DNA topoisomerase I	0.023625	-0.00438475
CC_3054	Beta-glucosidase / Beta-xylosidase	0.0235202	0.0505475
CC_0779	3-ketoacyl-CoA thiolase	0.0234314	-0.0139721
CC_2189	hypothetical protein	0.0233675	0.0304237
CC_3609	Hypothetical membrane associated protein	0.0233564	0.0144143
CC_2994	Hypothetical protein	0.0233267	0.03855
CC_0402	Diamine acetyltransferase	0.0233163	0.05844
CC_0179	General secretion pathway protein J	0.023295	-0.0168074
CC_1258	LSU ribosomal protein L14P	0.02328	0.0874855
CC_2782	gene transfer agent (GTA)-related protein	0.0231694	0.0490789
CC_3022	Hypothetical cytosolic protein	0.02316	0.08789
CC_3171	Hypothetical protein	0.023145	-0.0731
CC_0286	Sulfate-binding protein	0.0230444	0.0703722
CC_3126	Putative arginine/agmatin antiporter	0.0229372	0.0066495
CC_1110	Acyl-CoA dehydrogenase	0.022867	0.0070647
CC_0839	Hypothetical protein	0.0228	0.0109283
CC_3001	TonB-dependent receptor	0.0227042	-0.00088
CC_2258	Small heat shock protein	0.0227	0.0952833
CC_3393	Acyl-CoA dehydrogenase	0.0225667	0.0365167
CC_1658	Amidophosphoribosyltransferase	0.0225556	0.131316
CC_1648	Hypothetical protein	0.022534	0.010502
CC_0544	Conserved hypothetical protein	0.0225167	-0.014385
CC_0710	ADA regulatory protein / O6-methylguanine-DNA methyltransferase	0.0225114	0.107186
CC_0301	Tetraacyldisaccharide 4'-kinase	0.0225	0.0087925
CC_3591	tRNA-Ala-GGC	0.022475	-0.020375
CC_1226	Endo-1,4-beta-xylanase	0.02235	-0.017025
CC_1955	NADH-quinone oxidoreductase chain B	0.0222879	0.08885
CC_1579	Superoxide dismutase [Cu-Zn]	0.02225	0.057575
CC_2306	Oxidoreductase	0.0222357	-0.005265
CC_0204	Glutathione-regulated potassium-efflux system protein kefB	0.0222	0.0389667
CC_0595	Chemotaxis protein cheW	0.0221956	-0.00436667
CC_0480	Hypothetical protein	0.022195	-0.00452812
CC_3457	Conserved hypothetical protein	0.0221475	0.0259357
CC_2495	Rubredoxin	0.022	-0.0663225
CC_3225	PAS-family sensor histidine kinase	0.0219372	-0.00347833
CC_1834	Glyoxalase family protein	0.0219273	0.0143167
CC_1408	Cytochrome cbb3 oxidase maturation protein ccoS	0.0218842	0.00389333
CC_2801	Beta-galactosidase	0.0218775	-0.03235
CC_0676	Hypothetical protein	0.0218	0.008295
CC_0725	Hypothetical protein	0.0217367	0.0302553
CC_0599	Hypothetical protein	0.021693	0.018184
CC_2312	Transcriptional regulator, DeoR family	0.02167	0.0941673
CC_0671	Hypothetical membrane associated protein	0.0215179	0.088604
CC_2999	Malyl-CoA lyase	0.0214667	0.0432
CC_1957	Luciferase-like monooxygenase	0.0214635	0.0264933
CC_3667	Aconitate hydratase	0.0213271	0.0742371
CC_1701	SNARE-associated family membrane protein	0.021325	0.0150625
CC_3517	Hypothetical protein	0.02125	-0.023963
CC_1534	Aspartate aminotransferase	0.0212017	0.05937
CC_3748	Hypothetical cytosolic protein	0.021145	-0.00163571
CC_0679	Hypothetical protein	0.0211437	0.0251625
CC_2193	Hypothetical membrane spanning protein	0.0210521	0.018375
CC_1001	Acetyltransferase	0.0209863	0.0309019
CC_0166	Polyisoprenylphosphate hexose-1-phosphotransferase pssY	0.0209733	-0.00415
CC_3063	Sulfite reductase [NADPH] flavoprotein alpha-component	0.0208833	0.0618167
CC_2512	toxin protein relE-2	0.02085	0.0194786
CC_2364	Conserved hypothetical protein	0.0208364	0.0644721
CC_3348	Hypothetical protein	0.0207872	-0.0264677
CC_2363	Hypothetical protein	0.020759	0.0708922
CC_0135	surface protein	0.0207233	0.0495336
CC_2747	Hypothetical membrane spanning protein	0.0206775	-0.0222175
CC_2503	bolA-related transcriptional regulator	0.02058	0.0787438
CC_0564	Hypothetical protein	0.0204656	-0.012845
CC_0322	TolR protein	0.0203667	0.08025
CC_3110	Hypothetical membrane spanning protein	0.020365	-0.00666667
CC_0695	DNA mismatch repair protein mutL	0.02035	0.01685
CC_2807	Tryptophan halogenase	0.0203425	0.0710124
CC_3673	Hypothetical heme exporter protein CcmD	0.0202487	-0.00194
CC_3255	Hypothetical protein	0.020234	0.000521
CC_0202	DesA-family fatty acid desaturase	0.020094	0.0104517
CC_2048	Oxacillin resistance-associated protein fmtC	0.0199917	0.005155
CC_3172	Glycerophosphoryl diester phosphodiesterase	0.0199833	0.0233667
CC_2890	Monosaccharide translocase (flippase type)	0.019965	0.0250315
CC_1777	Superoxide dismutase	0.0198515	0.172673
CC_1914	Hypothetical outer membrane protein	0.0197838	0.0543083
CC_1627	Transcriptional regulator, LacI family	0.0197367	-0.00617333
CC_1873	Hypothetical cytosolic protein	0.0197303	0.0222833
CC_0605	Hypothetical protein	0.0197108	-0.01028
CC_0061	Oxygen-insensitive NADH nitroreductase	0.0196857	0.0599071
CC_1671	Sterol desaturase family protein	0.01965	-0.0106
CC_2412	4-hydroxybenzoate transporter	0.0195667	-0.00275
CC_2289	hypothetical protein	0.01951	0.0190975
CC_3402	Cytochrome c oxidase subunit III coxC	0.0195	0.0685
CC_0071	O-sialoglycoprotein endopeptidase	0.0194928	0.0153378
CC_3387	Transcriptional regulators, MarR/EmrR family	0.0194874	-0.0260279
CC_3677	Transcriptional regulator, MarR family	0.01945	-0.0454007
CC_2052	Glucan 1,4-beta-glucosidase	0.0194494	0.0494178
CC_0119	Porphyrin biosynthesis protein	0.0194125	-0.0051355
CC_0611	Nitrate transport ATP-binding protein nrtD	0.0193606	-0.00850317
CC_3157	Hypothetical cupin 2 domain containing protein	0.0193583	-0.0474767
CC_2566	Transcriptional regulator	0.019345	0.0649
CC_1635	Conserved hypothetical protein	0.0192163	-0.0129116
CC_0173	General secretion pathway protein D	0.0191711	0.00700644
CC_3337	Aminopeptidase	0.0191525	-0.015285
CC_1484	hypothetical protein	0.0191467	0.0316292
CC_3268	Conserved hypothetical protein	0.018745	-0.03088
CC_1497	2-dehydro-3-deoxygluconokinase	0.01865	-0.079375
CC_1872	Peptidoglycan-specific endopeptidase, M23 family	0.0186061	0.0346443
CC_0618	Uroporphyrin-III C-methyltransferase	0.0186	-0.0239
CC_1921	Uridylate kinase	0.0185898	0.0229944
CC_0177	General secretion pathway protein H	0.0184775	-0.0223337
CC_2457	Phosphohydrolase (MutT/nudix family protein)	0.0183106	0.0369813
CC_0102	16S rRNA mC 967 methyltransferase RsmB	0.0183071	0.0144615
CC_0914	Hypothetical protein	0.0182363	0.0181712
CC_1845	TPR repeat containing protein	0.0181263	0.092375
CC_2320	ABC membrane transporter, periplasmic component	0.0180805	0.0218535
CC_1234	Hypothetical protein	0.017903	-0.001959
CC_2487	Adenylosuccinate lyase	0.0177944	0.0364389
CC_0280	Conserved cell surface protein	0.01775	0.0935617
CC_2969	Transcriptional regulator, PadR family	0.0177314	-0.0694143
CC_2237	Deoxycytidine triphosphate deaminase	0.0176263	0.0218075
CC_0944	Long-chain-fatty-acid--CoA ligase	0.0175581	0.00050625
CC_2687	Conjugal transfer protein trbF	0.0175555	-0.0094523
CC_1682	Transglycosylase associated protein	0.0175283	0.0399167
CC_1625	Capsule biosynthesis protein capA	0.017515	-0.015499
CC_1506	Arsenic resistance protein ArsH	0.017375	0.0566
CC_0604	Hypothetical protein	0.0173592	-0.0406858
CC_2068	1-deoxy-D-xylulose 5-phosphate synthase	0.0172633	0.05645
CC_2780	gene transfer agent (GTA) protein	0.0172333	-0.01535
CC_0039	Hypothetical protein	0.0172287	-0.0354583
CC_1109	Hypothetical cytosolic protein	0.017225	-0.027675
CC_0219	Hypothetical protein	0.0172129	-0.0174088
CC_1380	Poly(3-hydroxyalkanoate) polymerase	0.0170937	0.0551187
CC_1835	Protein ydhR precursor	0.0170256	-0.00468444
CC_1030	Hypothetical protein	0.0170167	0.01655
CC_1677	Acyl carrier protein	0.017015	0.0602786
CC_2468	ATP-dependent clp protease ATP-binding subunit clpA	0.0169281	0.08322
CC_1886	Conserved hypothetical protein	0.016925	0.122213
CC_3058	PAS-family sensor histidine kinase/receiver protein	0.0168179	0.0214679
CC_0120	Putative transcriptional regulator	0.0167822	-0.0373306
CC_1644	Hypothetical protein	0.0167742	0.0743833
CC_2599	Ribosomal-protein-alanine acetyltransferase	0.01675	0.0215625
CC_0941	General stress protein 17O	0.01665	0.0662583
CC_2705	Transcriptional regulator, Xre family	0.01665	0.177625
CC_2875	hypothetical protein	0.0166444	-0.00787783
CC_2109	Fumarate hydratase	0.0165173	0.0552727
CC_3521	Biotin synthase	0.016432	0.052448
CC_0800	Hypothetical protein	0.0163753	-0.00741214
CC_1801	Long-chain-fatty-acid--CoA ligase	0.0163487	0.0352425
CC_1883	Biotin carboxyl carrier protein of acetyl-CoA carboxylase	0.0163029	0.0458455
CC_2035	Secreted pectate lyase-family protein	0.0161983	0.0388833
CC_0416	Dihydroneopterin aldolase	0.0161969	0.0113531
CC_3730	Hypothetical membrane spanning protein	0.0161308	-0.00661144
CC_1174	Hypothetical cytosolic protein	0.016125	-0.02375
CC_1807	Acyl-CoA dehydrogenase, short-chain specific	0.016025	0.00015
CC_1954	NADH-quinone oxidoreductase chain C	0.016018	0.0835951
CC_1248	LSU ribosomal protein L3P	0.0159987	0.102699
CC_2733	hypothetical protein	0.0159783	0.0309667
CC_1638	GMC family oxidoreductase	0.0158433	-0.0257422
CC_2335	TonB accessory protein exbD	0.0158333	0.032645
CC_3070	Transcriptional regulator, ArsR family	0.015825	0.08771
CC_1908	ABC transporter ATP-binding protein	0.0158061	-0.0221912
CC_1905	Glutamyl-tRNA synthetase	0.0157562	0.0400112
CC_1428	Deoxyribodipyrimidine photolyase	0.0157539	0.0150436
CC_1034	GTP-binding protein lepA	0.01575	0.00692
CC_0522	Phospholipase D	0.015725	0.0481167
CC_2873	Non-specific DNA-binding protein Dps / Iron-binding ferritin-like antioxidant protein / Ferroxidase	0.015581	0.063795
CC_0541	Hypothetical protein	0.015556	-0.0038635
CC_0411	Hypothetical protein	0.01541	0.012005
CC_1069	Conserved hypothetical protein	0.0153475	-0.00017225
CC_0018	Molybdenum cofactor biosynthesis protein A	0.0153413	0.0281371
CC_1473	Hypothetical protein	0.0152983	0.0198133
CC_3133	Glutamine amidotransferase, class I	0.0152765	-0.0018926
CC_2011	Exodeoxyribonuclease III	0.01522	0.067352
CC_3506	Transcriptional regulator, AraC family	0.0151922	-0.0224372
CC_2763	Alpha/beta hydrolase family protein	0.015112	-0.003823
CC_2902	Patatin family phospholipase domain protein	0.0151	-0.0381717
CC_2262	Hypothetical protein	0.0150906	0.0329306
CC_2684	Conserved hypothetical protein	0.0150357	-0.0286188
CC_0632	Capsular polysaccharide biosynthesis protein	0.0150125	-0.00106769
CC_1507	Hypothetical exported protein	0.0149833	0.0925833
CC_0349	Hypothetical protein	0.014975	0.06676
CC_0578	Short-chain fatty acids transporter	0.0149539	0.00756
CC_1061	SufE protein	0.0149065	0.024374
CC_3458	CAAX amino terminal protease family	0.0148832	-0.0041733
CC_2717	Conserved hypothetical protein	0.0148537	0.00933
CC_3052	Hypothetical protein	0.01485	0.00812333
CC_3302	Hypothetical protein	0.0148017	0.0178833
CC_2564	Transcriptional regulator	0.0147949	-0.0190305
CC_3534	ATP/GTP hydrolase	0.0147544	0.0286488
CC_0825	Hypothetical protein	0.014725	0.0161425
CC_3379	Nitropropane dioxygenase / Trans-enoyl-CoA reductase family	0.0147143	-0.0158414
CC_0308	Myo-inositol-1(or 4)-monophosphatase	0.0146928	0.0195544
CC_3230	TolB protein	0.0146283	-0.0375075
CC_0645	Transcriptional regulator, MarR family	0.014529	-0.0400976
CC_0515	Transposase	0.0144586	-0.00911005
CC_0931	ABC-type transport system involved in lipoprotein release, permease component lolE	0.0144044	-0.0228576
CC_1760	Acyl-CoA thioesterase I / Lysophospholipase (3.1.1.5)	0.01436	0.0447
CC_0793	Flagellin	0.0143175	0.0999
CC_1695	Conserved hypothetical protein	0.0142767	0.0679833
CC_2586	Hypothetical protein	0.0142675	-0.019751
CC_2611	Acetamidase	0.014251	-0.03518
CC_2528	Transcriptional regulator, AraC family	0.01424	0.06
CC_0489	Conserved hypothetical protein DUF497	0.0142241	-0.00312571
CC_2865	hypothetical protein	0.0141	0.05285
CC_0172	General secretion pathway protein C	0.013986	-0.0257067
CC_0997	Hypothetical protein	0.0139789	-0.0266989
CC_1604	Hypothetical Outer Membrane Protein	0.0139666	-0.0126644
CC_0615	Nitrite reductase [NAD(P)H] catalytic subunit / Assimilatory nitrate reductase electron-transfer subunit	0.0139485	-0.0222455
CC_2699	hypothetical protein	0.0139	0.0254183
CC_3631	Acetylornithine deacetylase	0.0138833	0.0213833
CC_0375	Thiol:disulfide interchange protein dsbA	0.0138444	0.068955
CC_0475	Conserved hypothetical protein	0.0137993	0.0458833
CC_2612	hypothetical protein	0.0136825	-0.000993333
CC_1271	SSU ribosomal protein S11P	0.0136403	0.0735937
CC_2589	hypothetical protein	0.0136041	0.0372471
CC_2776	Phage protein	0.0135637	-0.00376
CC_2829	membrane-anchored conserved hypothetical protein	0.01354	0.0400741
CC_3139	Glutamate-1-semialdehyde 2,1-aminomutase	0.0135312	-0.00998813
CC_2746	Microsomal dipeptidase	0.0135083	0.07575
CC_3501	Sulfite reductase [NADPH] flavoprotein alpha-component	0.0134389	0.165639
CC_2954	Transporter, MFS superfamily	0.0133944	-0.00302031
CC_1657	Transporter, Sodium/bile acid symporter family	0.0133837	0.0736125
CC_3105	Threo-3-hydroxyaspartate ammonia-lyase	0.0132967	0.0147426
CC_3062	Iron-sulfur cluster assembly/repair protein ApbE	0.0132778	0.0877088
CC_2979	C factor cell-cell signaling protein	0.0132039	0.0161642
CC_2030	hypothetical protein	0.0131811	0.037261
CC_2924	Conserved hypothetical protein	0.0131	-0.015735
CC_1412	Transcriptional regulator	0.0131	-0.0250972
CC_1280	Transcriptional regulator, ArsR family	0.013	-0.0228517
CC_2536	stomatin/prohibitin-related protein	0.0129961	0.0357222
CC_1192	Transporter	0.0129883	-0.016608
CC_2227	cellulose 1,4-beta-cellobiosidase	0.0129012	0.0165331
CC_1521	acyltransferase 3	0.0128933	-0.003185
CC_0163	Conserved hypothetical protein	0.0128825	0.0566625
CC_1685	Dimethyladenosine transferase	0.0128803	-0.0296807
CC_0245	Pterin-4-alpha-carbinolamine dehydratase	0.0128471	-0.00529214
CC_3254	Hypothetical protein	0.0127567	0.0217856
CC_1254	SSU ribosomal protein S3P	0.0127517	0.105817
CC_2255	hypothetical protein	0.0126956	0.0412167
CC_0616	Nitrite reductase [NAD(P)H] small subunit	0.0126625	-0.0147087
CC_3707	Formamidopyrimidine-DNA glycosylase	0.0126625	0.0644125
CC_3454	Acyl-CoA dehydrogenase	0.0126143	0.0194571
CC_1816	Short chain dehydrogenase	0.0126062	0.0135821
CC_0850	Hypothetical transcriptional regulatory protein	0.0125	-0.0196667
CC_0745	Aminobenzoyl-glutamate transport protein	0.0124833	0.0300083
CC_3192	Transcriptional regulator, TetR family	0.0124379	0.0423164
CC_2884	Two-component sensor histidine kinase	0.012375	0.006935
CC_3430	Gamma-glutamyl phosphate reductase	0.0123218	0.0299768
CC_3580	Aldehyde dehydrogenase	0.012276	-0.0103207
CC_1938	NADH-quinone oxidoreductase chain M	0.01214	0.064565
CC_0401	DNA transformation protein tfoX	0.012132	0.019526
CC_0760	ABC transporter, ATP-binding protein cydC	0.0120958	-0.0162518
CC_2971	GAF/PAS-family sensor histidine kinase	0.0120175	0.034275
CC_2795	Isochorismatase family protein	0.0120133	-0.00201167
CC_2510	Hypothetical protein	0.0119786	0.0602357
CC_2091	ABC transporter ATP-binding protein	0.0119228	-0.0279253
CC_1764	Isocitrate lyase	0.0118817	-0.0313667
CC_1438	Hypothetical protein	0.011875	-0.0484994
CC_0662	LSU ribosomal protein L28P	0.0118722	-0.0261556
CC_0741	GTP-binding protein TypA/BipA	0.0118461	0.0611433
CC_2527	Transcriptional regulator, AraC family	0.011832	-0.0002354
CC_0468	Glucosyltransferase	0.0118205	-0.00519818
CC_1145	TonB-dependent receptor	0.0118078	0.0286919
CC_0498	hypothetical protein (RDD superfamily)	0.0117633	-0.0631
CC_1200	Permease	0.01172	0.02685
CC_1621	Transcriptional regulators, LysR family	0.0117103	-0.00858
CC_3705	Outer-membrane lipoproteins carrier protein	0.01164	0.0450911
CC_3227	PP-loop family cell cycle control ATPase	0.0116354	0.0208286
CC_0321	Low-affinity zinc transport protein	0.0116347	0.0410667
CC_0216	Conserved hypothetical protein	0.011616	-0.01322
CC_2299	Very-long-chain acyl-CoA synthetase	0.0115539	0.0359911
CC_0469	Glycosyl transferase family protein	0.0114889	-0.00322006
CC_2992	H-NOX family heme binding protein	0.0114839	-0.0326345
CC_1826	Nickel-responsive regulator NikR	0.0114275	0.0318525
CC_2853	spsF-related cytidylyltransferase	0.0113903	0.038402
CC_2293	hypothetical protein	0.011356	0.017877
CC_2712	Conserved hypothetical protein	0.0113517	0.00284556
CC_0254	RarD family membrane permease	0.011175	0.00925575
CC_0946	Putative cytochrome P450 YJIB	0.011155	-0.0432617
CC_1176	Metal-dependent hydrolase	0.0111531	-0.0140194
CC_0180	General secretion pathway protein K	0.0111444	0.00796722
CC_2960	Transcriptional regulator, AraC family	0.0111311	-0.026943
CC_3099	Alpha/beta hydrolase family protein	0.01111	0.0232875
CC_3680	Hypothetical membrane spanning protein	0.0110943	-0.0321793
CC_0871	Acetyltransferase	0.0110382	0.062916
CC_1036	Hypothetical membrane spanning protein	0.0110125	0.032115
CC_2738	hypothetical protein	0.0109348	0.0122729
CC_1129	RNA polymerase ECF-type sigma factor	0.0108817	0.0534611
CC_1443	Hypothetical protein	0.0108815	-0.009244
CC_1401	Cytochrome cbb3 oxidase subunit I ccoN	0.0108741	-0.0409087
CC_0980	Transporter	0.0107975	-0.0103069
CC_1967	Acetyl-coenzyme A synthetase	0.010782	-0.00534205
CC_1000	SapC family protein	0.01076	-0.0383155
CC_1668	SSU ribosomal protein S18P	0.01058	0.0670286
CC_2915	Nicotinate-nucleotide pyrophosphorylase [carboxylating]	0.0105667	-0.0528913
CC_0818	Hypothetical protein	0.0104442	0.0221988
CC_3627	Hypothetical membrane protein	0.0104167	0.06685
CC_3449	ATP synthase alpha chain	0.0103922	0.0833644
CC_2424	Transposase	0.010385	-0.0362198
CC_3558	Hypothetical protein	0.010384	0.05097
CC_3014	Hypothetical protein	0.0103625	0.006915
CC_0943	Conserved hypothetical protein	0.0103431	0.0191961
CC_0831	Biotin synthesis protein bioC	0.0103212	0.02725
CC_1079	Conserved hypothetical protein	0.01024	-0.00181
CC_1691	Hypothetical membrane spanning protein	0.0102195	0.04994
CC_0354	SH3 domain-containing cell surface protein	0.0102119	0.0106367
CC_0765	Hypothetical protein	0.010205	0.04375
CC_0653	CarD-like transcriptional regulator	0.010165	0.0878667
CC_0147	Glutathione S-transferase	0.0101628	0.0487929
CC_1470	Acetyltransferase	0.0101583	-0.007
CC_1797	Transposase	0.0100833	-0.0309358
CC_1542	Transporter, drug/metabolite exporter family	0.00998167	-0.03859
CC_2660	TonB dependent receptor	0.00996583	-0.00571583
CC_1683	Two component sensor histidine kinase	0.00992929	0.02838
CC_2814	Hypothetical cytosolic protein	0.00991688	0.0120394
CC_0331	Hypothetical protein	0.00990556	-0.0108766
CC_3378	Hypothetical protein	0.00977167	-0.0131667
CC_0181	General secretion pathway protein L	0.009714	-0.005789
CC_3217	Hypothetical protein	0.009666	0.0198793
CC_0311	Hypothetical protein	0.00954	0.0465257
CC_3530	Phosphohydrolase (MutT/nudix family protein)	0.00952786	-0.0151426
CC_2606	Urate oxidase	0.00950222	0.0332916
CC_2988	hybrid sensor histidine kinase/receiver domain protein	0.00949667	-0.0285233
CC_3642	Citrate synthase	0.00949	0.0108022
CC_1228	Low temperature requirement protein A	0.00944333	0.0419717
CC_1950	NADH-quinone oxidoreductase chain E	0.00941808	0.0423532
CC_2374	Methylmalonyl-CoA mutase alpha subunit	0.00936667	-0.0166333
CC_1263	LSU ribosomal protein L6P	0.009355	0.0241425
CC_1681	Guanylate kinase	0.00931	0.0601932
CC_0614	Nitrate transporter	0.00928549	-0.018865
CC_0036	tRNA pseudouridine synthase B	0.009247	0.0542915
CC_3508	Transcriptional regulator	0.00923	0.0356975
CC_1162	Serine palmitoyltransferase	0.0091905	0.0748
CC_1449	NAD(P)H-dependent quinone reductase	0.00919	0.055275
CC_2813	Transcriptional regulator, GntR family	0.00918357	0.0709629
CC_3446	Hypothetical protein	0.0091158	0.0557
CC_3335	Hypothetical cytosolic protein	0.00906062	-0.00409375
CC_3096	Lactoylglutathione lyase	0.00899233	-0.0353978
CC_2748	Molybdopterin dependent oxidoreductase	0.00895333	0.0353736
CC_3693	Organic solvent resistance transport system Ttg2D protein	0.00892111	0.0646
CC_3318	Hypothetical protein	0.00891667	-0.00351667
CC_2038	ATP-dependent helicase, DinG family	0.00890143	-0.027315
CC_3509	Sodium bicarbonate cotransporter	0.0088625	-0.020675
CC_2485	Transporter	0.00885	-0.0221034
CC_3175	Short chain dehydrogenase	0.0088125	0.0280008
CC_2805	Tryptophan halogenase	0.00881167	0.0286706
CC_2828	Conserved hypothetical protein	0.00877278	0.0358278
CC_3413	Di-/tripeptide transporter	0.00874	0.041685
CC_3665	Hypothetical cytosolic protein	0.00873057	-0.0238007
CC_0407	CoA pyrophosphatase	0.00869813	0.0109775
CC_3643	Citrate synthase	0.008625	-0.04085
CC_0936	Protease II	0.00854	0.0406854
CC_1007	S-layer protein rsaA	0.008536	0.059239
CC_0297	Phosphoribosylamine--glycine ligase	0.0084125	-0.0422125
CC_1148	ABC transporter permease protein	0.00837833	-0.0126722
CC_0649	Peptidase family S41 protein	0.00833333	0.05214
CC_2553	hypothetical protein	0.00817714	0.000342857
CC_0580	Transcriptional regulator	0.008175	-0.0317875
CC_2578	Peptidase, M16 family	0.00807675	0.088
CC_1847	ATP-dependent RNA helicase	0.008075	0.046175
CC_1122	Penicillin acylase	0.00806667	0.00933
CC_3455	LemA protein	0.008051	0.03261
CC_1229	Epoxide hydrolase	0.00801667	0.0541667
CC_0551	Hypothetical protein	0.00798833	-0.00688333
CC_1964	Trigger factor, ppiase	0.00798	0.077171
CC_3648	Deacetylase	0.00793333	-0.022462
CC_1073	Hypothetical protein	0.00792	-0.0143675
CC_2396	Aryl-alcohol dehydrogenase	0.00784125	-0.0152763
CC_3170	Two-component sensor histidine kinase	0.00783	0.008281
CC_2793	Amine oxidase [flavin-containing]	0.00780833	-0.00827667
CC_3060	Hypothetical periplasmic protein	0.0078	-0.0229449
CC_0728	Hypothetical protein	0.007775	-0.00271813
CC_2315	Transporter, MFS superfamily	0.00773889	0.00106889
CC_1958	Glycosyltransferase	0.0076341	0.04605
CC_2529	Alanyl-tRNA synthetase	0.00749	0.05405
CC_0893	Acetyltransferase	0.0074425	0.0579
CC_3209	Molybdopterin biosynthesis MoeA protein	0.00741417	0.0143592
CC_1820	Hypothetical protein	0.007405	0.01075
CC_2683	Conserved hypothetical protein	0.00740167	-0.0208083
CC_1157	Histidine triad (HIT) protein	0.007354	0.0231067
CC_3030	Melibiose carrier protein	0.00729044	-0.0256283
CC_1874	Bacterial Peptide Chain Release Factor 2 (RF-2)	0.00727867	0.007475
CC_2822	Conserved hypothetical protein	0.00723333	0.0774033
CC_0359	Deoxyhypusine synthase	0.00714357	0.0404679
CC_3189	Enoyl-CoA hydratase / Delta(3)-cis-delta(2)-trans-enoyl-CoA isomerase / 3-hydroxyacyl-CoA dehydrogenase / 3-hydroxybutyryl-CoA epimerase	0.0071195	0.0228536
CC_3161	TonB-dependent receptor	0.00711	0.005665
CC_3323	Aldose 1-epimerase	0.007087	-0.0103
CC_0570	Conserved hypothetical membrane protein	0.007025	-0.000115
CC_3245	5-formyltetrahydrofolate cyclo-ligase	0.007011	0.0101955
CC_2509	Endopeptidase htpX	0.00700556	0.00330044
CC_3569	Carbonic anhydrase	0.0070025	0.070875
CC_3551	Conserved hypothetical protein	0.00700083	0.0174733
CC_1728	Hypothetical protein	0.00695714	0.0428807
CC_2678	hypothetical protein	0.00690111	0.0502617
CC_1525	Xaa-Pro aminopeptidase	0.0069	0.04938
CC_2837	Sorbitol dehydrogenase	0.00685	0.001535
CC_1252	SSU ribosomal protein S19P	0.00680071	0.0350964
CC_1089	Translation initiation inhibitor	0.0067975	0.072825
CC_1892	Aspartyl-tRNA synthetase	0.00679667	0.0877
CC_2116	cytochrome c-family protein	0.00668667	0.00886667
CC_0576	L-asparaginase	0.0066775	-0.05505
CC_3383	Serine protease	0.00649633	-0.00834056
CC_2338	Transcriptional regulator, TetR family	0.0064665	-0.0112841
CC_2490	Hypothetical cytosolic protein	0.0064	0.0589
CC_2598	Glucose inhibited division protein A	0.006375	0.02173
CC_0798	Sialic acid-specific 9-O-acetylesterase	0.00633333	-0.0350417
CC_2777	Phage protein	0.0063203	-0.007505
CC_1994	Transcriptional regulator	0.006297	0.0327939
CC_0586	PAS-family sensor histidine kinase	0.00627667	-0.03715
CC_2639	Conserved hypothetical protein	0.0062625	0.0787887
CC_2121	Conserved hypothetical protein	0.00615	0.0177413
CC_2476	hypothetical protein	0.00609333	0.09815
CC_1180	EF-hand domain protein	0.00598125	0.0113912
CC_1747	MazG protein	0.00595	0.039025
CC_0517	Hypothetical protein	0.00594833	0.0301467
CC_1222	Conserved hypothetical protein	0.00582278	-0.0256694
CC_3392	YceI-family periplasmic protein	0.00582111	0.0858033
CC_1978	Hypothetical protein	0.00573	0.049019
CC_1081	Hypothetical protein	0.00570944	0.0608056
CC_0929	Transposase	0.00566909	0.0232901
CC_1135	Amylosucrase	0.00558875	0.00418437
CC_0083	Hypothetical protein	0.00556667	0.0413067
CC_1289	Conserved hypothetical protein	0.0055	-0.05445
CC_3159	Queuosine biosynthesis protein QueE	0.00547111	0.0108111
CC_3649	Acyl-CoA thioesterase	0.005425	0.04195
CC_3092	Hypothetical protein	0.0053606	-0.0135397
CC_3091	Epoxide hydrolase	0.005295	-0.023665
CC_3125	Parathion hydrolase	0.00525833	-0.0327908
CC_1794	Hypothetical protein	0.005195	0.01467
CC_0267	DNA polymerase III subunit gamma/tau	0.00518571	-0.0148161
CC_3297	SSU ribosomal protein S21P	0.00516167	0.0541667
CC_0841	Hypothetical protein	0.00512978	0.0449483
CC_1067	Hypothetical protein	0.0051175	-0.02585
CC_2886	Tryptophan 2,3-dioxygenase	0.00503455	0.0591518
CC_3477	Hybrid sigma factor/two-component receiver protein phyR	0.00503	0.01073
CC_0302	3-deoxy-D-manno-octulosonic-acid transferase	0.00503	-0.0134125
CC_0680	Hypothetical protein	0.005	-0.024
CC_0827	Hypothetical cytosolic protein	0.00497725	0.0385812
CC_3328	Hypothetical protein	0.004865	-0.0183077
CC_0502	DNA-directed RNA polymerase beta chain	0.00482713	0.0290538
CC_3373	ABC transporter ATP-binding protein	0.00477964	0.090336
CC_3400	Cytochrome c oxidase assembly protein Surf1	0.0047595	0.023932
CC_2720	hypothetical protein	0.00475875	0.0107719
CC_3636	Peptidyl-prolyl cis-trans isomerase	0.00475667	0.04469
CC_2973	Glutathione S-transferase	0.00474	0.010452
CC_1173	NIRV family protein	0.00469444	-0.0462889
CC_0483	Integral membrane protein	0.00467167	0.06805
CC_2737	hypothetical protein	0.00463667	0.01631
CC_1133	Transporter, MFS superfamily	0.0046	0.0552733
CC_3136	Transporter	0.00452233	0.00162389
CC_1828	Hypothetical cytosolic protein	0.00443	-0.0052045
CC_2347	Cytosine/uracil/thiamine/allantoin permease family protein	0.00435722	-0.0156444
CC_1782	Rare lipoprotein B precursor	0.004325	0.080259
CC_1260	LSU ribosomal protein L5P	0.00424338	0.0242587
CC_2092	Multidrug resistance efflux pump	0.00423	0.034925
CC_2653	Nitroreductase family	0.004225	0.0576875
CC_3094	Sensory box/GGDEF family protein	0.00413333	0.0406667
CC_0603	heme:hemopexin-binding protein	0.0041145	0.0142106
CC_3613	Hypothetical protein	0.00408975	0.01421
CC_0577	Cyanophycinase	0.004062	-0.0121338
CC_0545	Endonuclease	0.00402375	-0.024725
CC_0971	Tryptophan halogenase	0.00402081	0.00375456
CC_1268	Protein translocase subunit secY	0.00392	0.05909
CC_2319	ABC transporter ATP-binding protein	0.00389335	0.0159098
CC_1771	Quinol cytochrome oxidase polypeptide III	0.003852	0.043251
CC_0024	Uroporphyrin-III C-methyltransferase / Precorrin-2 dehydrogenase / Sirohydrochlorin ferrochelatase	0.00384625	0.000792
CC_2376	hypothetical protein	0.0038175	-0.0101027
CC_1057	2-dehydro-3-deoxygluconokinase	0.00380125	-0.051975
CC_1342	Glycyl-tRNA synthetase beta chain	0.0038	0.06655
CC_3020	Hypothetical protein	0.00373	-0.0166579
CC_0400	Short chain dehydrogenase	0.0037	0.0068075
CC_1501	Hypothetical transcriptional regulatory protein	0.00369375	-0.00462438
CC_3421	4-hydroxybenzoate polyprenyltransferase	0.00357571	0.0337036
CC_0792	Flagellin	0.00355	0.1099
CC_1987	Phytoene synthase family protein	0.003465	0.0615767
CC_0188	ABC transporter ATP-binding protein	0.00344875	0.031175
CC_0870	Hypothetical protein	0.0034075	-0.0053
CC_1720	CTP synthase	0.00331875	0.0045775
CC_1583	Peptidyl-prolyl cis-trans isomerase	0.0032925	-0.0032875
CC_0466	Hypothetical protein	0.003245	0.0775
CC_1795	Hypothetical protein	0.0032375	-0.03033
CC_2371	Ribonuclease III	0.003225	-0.0206425
CC_3317	Hypothetical protein	0.00318833	-0.0438783
CC_0374	Thiol:disulfide interchange protein dsbA	0.00318333	0.0214194
CC_1414	Hypothetical protein	0.00317467	0.00606333
CC_1341	Glycyl-tRNA synthetase alpha chain	0.0031265	0.046196
CC_1477	NAD(FAD)-utilizing dehydrogenases	0.00312533	-0.0117233
CC_0252	Multimodular transpeptidase-transglycosylase PBP 1A	0.0031175	0.0448
CC_2399	Transcriptional regulator, AraC family	0.00308825	-0.0144181
CC_1540	alkyl sulfatase	0.003087	0.009633
CC_3582	Hypothetical cyclase/dehydrase	0.00305	0.0195825
CC_3331	Hypothetical cytosolic protein	0.00302563	-0.00449269
CC_2357	Beta-xylosidase	0.00289	0.0118262
CC_2281	Methyl-accepting chemotaxis protein	0.0028875	-0.076
CC_2083	Esterase/Lipase	0.00283063	-0.0120852
CC_1572	Arginine-tRNA-protein transferase	0.0028225	0.02515
CC_1562	GTP-binding protein era	0.0028125	0.0125545
CC_0353	Delta3,5-delta2,4-dienoyl-CoA isomerase precursor	0.002765	0.028435
CC_0481	Pirin	0.0027	0.0326983
CC_0651	Conserved hypothetical protein	0.00269405	0.0046735
CC_1937	NADH-quinone oxidoreductase chain N	0.0026865	0.02198
CC_0938	Hypothetical protein	0.00265	-0.0546333
CC_0974	Hypothetical protein	0.0026405	0.0367757
CC_1381	Hypothetical protein	0.00257438	-0.0068425
CC_3071	Hypothetical protein	0.00256667	-0.00325167
CC_3324	Hypothetical protein	0.00254286	-0.02626
CC_1519	Hypothetical ABC transporter permease protein	0.00252	-0.0117796
CC_0759	Oxygen sensory histidine kinase fixL	0.002508	-0.0040075
CC_2356	HTH DNA-binding protein	0.0024675	0.0360063
CC_3465	ATP-dependent DNA helicase recQ	0.00239938	-0.0120325
CC_1032	Hypothetical protein	0.002395	0.0267107
CC_3223	Phosphomethylpyrimidine kinase / Hydroxymethylpyrimidine kinase	0.00238333	-0.00231928
CC_3098	RNA polymerase sigma-32 factor	0.0023725	0.0752
CC_0815	TonB-dependent receptor	0.00233333	0.0721117
CC_2832	TonB-dependent receptor	0.002275	0.00606667
CC_2351	hypothetical protein	0.00225	-0.00053
CC_3556	Predicted phosphohydrolases, Icc family	0.00222425	0.0611
CC_1712	Hypothetical protein	0.00220621	0.0200429
CC_1014	Glycosyltransferase	0.00218889	-0.0108256
CC_1827	Hypothetical cytosolic protein	0.002172	-0.0013465
CC_2047	Oxacillin resistance-associated protein fmtC	0.00216875	0.0716625
CC_3180	Adenosine deaminase	0.002158	0.0206425
CC_0767	Inner membrane protein translocase component yidC	0.00215357	0.0501007
CC_3184	YcfA superfamily protein	0.00213625	-0.00079125
CC_2214	Hypoxanthine-guanine phosphoribosyltransferase	0.00207217	0.0601167
CC_2353	Quinone oxidoreductase	0.00205	-0.00321683
CC_2530	Rieske (2Fe-2S) domain protein	0.002024	0.007409
CC_1832	Transporter	0.00198265	-0.0085827
CC_3499	Hypothetical protein	0.00192722	0.15325
CC_2392	Transcriptional regulator vanR	0.00191429	-0.0412821
CC_2442	hypothetical protein	0.001903	-0.0041495
CC_0320	Conserved hypothetical protein	0.00190194	0.04147
CC_1182	Two-component response regulator	0.00181411	0.0213369
CC_2917	Outer membrane lipoprotein Blc	0.00178625	0.00748187
CC_2755	two-component sensor histidine kinase	0.00175	0.0150167
CC_2521	hybrid sensor histidine kinase/receiver domain protein	0.00171429	-0.0209714
CC_2400	4-coumarate--CoA ligase	0.00166944	0.0154294
CC_1514	Hypothetical protein	0.00139833	0.1263
CC_2125	Quinone oxidoreductase	0.00138	0.037675
CC_0284	Two-component receiver domain protein lovR	0.00134417	0.0311425
CC_2961	Hypothetical cytosolic protein	0.00131167	0.0361333
CC_3271	Hypothetical protein	0.001277	0.0375865
CC_1431	DNA-dependent DNA polymerase III alpha chain	0.00122778	-0.0149627
CC_0476	Phosphoglycerate mutase family	0.00120567	0.021715
CC_2420	Type IV secretory pathway, VirB6 channel protein	0.00116611	-0.00933833
CC_0492	Prolipoprotein diacylglyceryl transferase	0.00112889	0.0336622
CC_1761	Transposase	0.00106667	-0.0024
CC_3282	Transcriptional regulator, Cro/CI family	0.000985	0.000833333
CC_0328	Molybdate-binding protein	0.000957273	-0.0262186
CC_0730	Conserved hypothetical protein	0.000919167	0.0376125
CC_2983	Hypothetical protein	0.0009	0.06795
CC_0088	NAD-specific glutamate dehydrogenase	0.000871667	0.0381117
CC_1770	Quinol cytochrome oxidase polypeptide IV	0.000865	0.00541611
CC_1779	Transcriptional regulator, AraC family	0.000859375	0.0261325
CC_1840	Ribonuclease BN	0.000853833	0.0482
CC_0209	Undecaprenyl-phosphomannose:protein mannosyltransferase	0.000833333	0.0261511
CC_2219	1-acyl-sn-glycerol-3-phosphate acyltransferase	0.000748333	0.0158433
CC_1920	Ribosome Recycling Factor (RRF)	0.000671188	0.0548175
CC_2836	Short chain dehydrogenase	0.000635	-0.01497
CC_3361	4-hydroxy-3-methylbut-2-enyl diphosphate reductase	0.000618333	0.0563333
CC_3353	Glycine dehydrogenase [decarboxylating]	0.000588333	0.0485328
CC_3006	Integrase/recombinase (XerD/RipX family)	0.000542857	0.0246643
CC_3024	Hypothetical protein	0.000533667	-0.0601167
CC_0065	Virulence factor mviN	0.000447857	0.00417929
CC_1486	Undecaprenyl-phosphate beta-N-acetyl-D-fucosaminephosphotransferase	0.00035	0.014475
CC_3340	Hypothetical protein	0.000288125	-0.022615
CC_2098	tRNA delta(2)-isopentenylpyrophosphate transferase	0.000277727	0.0272695
CC_0593	Methyl-accepting chemotaxis protein	0.000263889	-0.0494744
CC_2489	Hypothetical cytosolic protein	0.00025	-0.0164717
CC_0529	SNARE-associated family membrane protein	0.00023915	0.0146205
CC_1020	Hypothetical protein	0.000233333	-0.0155
CC_1025	Penicillin acylase	0.000215	-0.001485
CC_2071	phosphoglycerate mutase	0.000147143	0.0577611
CC_2910	Hypothetical cytosolic protein	0.000125	0.0418733
CC_3646	Hypothetical cytosolic protein	7.9e-05	0.027447
CC_2597	Conserved transmembrane protein	6.89e-05	-0.0155345
CC_0184	Peptidase family A24	4.5e-05	-0.018325
CC_2569	Cyclohexanone monooxygenase	3.4375e-05	-0.0224908
CC_3118	Transcriptional regulator, TetR family	-2.85714e-05	-0.0200214
CC_3027	Conserved membrane spanning protein	-5.16e-05	-0.010405
CC_0877	Zinc metalloprotease	-7.3125e-05	-0.0093875
CC_0895	Transcriptional regulator, MarR family	-0.000143125	0.00117456
CC_3259	Hypothetical CheE protein	-0.00015	-0.0115825
CC_0561	RpoE-family sigma factor	-0.000156667	0.0180467
CC_2912	Quinolinate synthetase A	-0.000163125	0.0304831
CC_0390	Hypothetical cytosolic protein	-0.000183889	0.00536167
CC_0563	TonB-dependent receptor	-0.00031	-0.02575
CC_0814	Glucose/fructose transport protein	-0.00034	-0.00882333
CC_0279	Methionyl-tRNA formyltransferase	-0.000343	0.0438629
CC_1833	ABC transporter substrate-binding protein	-0.000425	-0.0031475
CC_0708	alkB protein	-0.000473333	0.0457683
CC_0380	Glucan endo-1,3-beta-glucosidase	-0.00050625	-0.0202363
CC_1576	8-amino-7-oxononanoate synthase	-0.000529545	0.0225148
CC_0338	Succinyl-CoA synthetase alpha chain	-0.000536	0.03797
CC_1586	Hypothetical protein	-0.000577222	0.0369329
CC_3178	Pirin	-0.000583333	0.00305667
CC_1131	TonB-dependent receptor	-0.0005845	-0.0135116
CC_1247	SSU ribosomal protein S10P	-0.0006	0.025025
CC_3279	Lantibiotic export permease protein	-0.00061055	-0.0190217
CC_0753	hypoxia negative feedback regulator fixT	-0.000618333	-0.00235
CC_2402	Vanillin dehydrogenase	-0.000635556	-0.0197376
CC_0574	Hypothetical protein	-0.000675	0.007675
CC_1474	Transcriptional regulators, LysR family	-0.000701667	-0.0210667
CC_1792	Transcriptional repressor	-0.000704286	0.0110586
CC_1076	flagellar biosynthesis protein fliR	-0.000740556	0.0283187
CC_0148	Hypothetical protein	-0.000775	0.05545
CC_2269	Membrane-bound aldehyde dehydrogenase, large subunit	-0.000790625	-0.00081125
CC_1784	Hypothetical protein	-0.0008	-0.020265
CC_3275	LSU ribosomal protein L31P	-0.000816667	0.034815
CC_3505	Conserved hypothetical protein	-0.0009025	-0.063025
CC_1789	Hypothetical protein	-0.00095	-0.00807667
CC_2977	Hypothetical transcriptional regulatory protein	-0.00101437	-0.0101831
CC_3619	Glutamine-dependent NAD(+) synthetase	-0.00105188	0.0165737
CC_1023	Cell division protein ftsZ	-0.0010875	0.0424625
CC_0110	Thioredoxin	-0.00111722	0.0370362
CC_3304	NAD(P) transhydrogenase alpha subunit	-0.0011275	0.022475
CC_0612	Nitrate response regulator NasT	-0.00113	-0.04022
CC_2127	Conserved hypothetical protein	-0.00127222	0.0159344
CC_1313	Lysine decarboxylase family	-0.001295	-0.0106
CC_3119	Periplasmic multidrug efflux lipoprotein precursor	-0.00131389	-0.00186533
CC_0880	Transcriptional regulators, MarR/EmrR family	-0.00135833	0.00922333
CC_0547	Conserved hypothetical protein	-0.00138783	0.00258167
CC_3461	TonB-dependent receptor	-0.00143125	-0.0480688
CC_1866	Rrf2 family protein	-0.00151773	0.0275564
CC_0596	Chemotaxis receiver domain protein cheYII	-0.00154167	-0.0654611
CC_0913	Transcriptional regulator, TetR family	-0.00155072	-0.00642728
CC_1846	SAM-dependent methyltransferase	-0.00161444	-0.00423944
CC_2718	Conserved hypothetical protein	-0.00163333	-0.03664
CC_3527	Succinate dehydrogenase flavoprotein subunit	-0.0016445	0.0374878
CC_0109	ATP-dependent endopeptidase Lon	-0.00174778	0.0378983
CC_2000	PE-PGRS-family protein	-0.00178312	0.0332312
CC_3559	Hypothetical protein	-0.00182438	0.0539119
CC_1935	Pantothenate kinase / Bvg accessory factor	-0.00188111	0.0214683
CC_0861	inositol ABC transport system, permease protein iatP	-0.00191167	-0.00747667
CC_1488	Altronate hydrolase	-0.00191395	0.0251371
CC_2739	Transposase	-0.00193562	-0.00178125
CC_0769	LSU ribosomal protein L34P	-0.002	0.06985
CC_3272	Glycerophosphoryl diester phosphodiesterase	-0.00200611	0.00542056
CC_3726	Molybdopterin biosynthesis MoeB protein	-0.00202286	-0.0297143
CC_1039	Peptide methionine sulfoxide reductase	-0.00202312	0.0291281
CC_1776	Transcriptional regulator, GntR family	-0.00203357	0.0834636
CC_1858	HesB protein family	-0.00204438	0.0181688
CC_3681	Tellurium resistance protein terB	-0.00209975	0.00518
CC_2953	Para-aminobenzoate synthetase component I	-0.00213756	-0.0398828
CC_3280	Lantibiotic transport ATP-binding protein	-0.002173	-0.0208467
CC_1448	C4-dicarboxylate transporter large subunit	-0.00218333	-0.0393167
CC_0802	toxin protein relE-1	-0.00222725	0.0242381
CC_3417	hypothetical protein	-0.00222833	-0.01375
CC_3422	Fatty acid desaturase	-0.00224	0.00469556
CC_2397	Benzaldehyde dehydrogenase [NAD+]	-0.00227389	-0.0480349
CC_2266	Bark storage protein A precursor	-0.0023	0.000869286
CC_1985	UDP-3-O-[3-hydroxymyristoyl] N-acetylglucosamine deacetylase	-0.002325	-0.0025375
CC_3718	Tetratricopeptide repeat family protein	-0.00232812	0.00921463
CC_1548	Acetyltransferase	-0.00235	0.00156233
CC_2210	Thiol:disulfide interchange protein tlpA	-0.00238125	0.0350525
CC_0149	Conserved hypothetical protein	-0.00238547	-0.00022125
CC_0312	Hypothetical protein	-0.00256	0.0088765
CC_1040	Hypothetical protein	-0.00256714	0.0352914
CC_3735	Imidazole glycerol phosphate synthase, glutamine amidotransferase subunit	-0.0025883	0.007362
CC_2727	Glutaredoxin	-0.00263375	0.0168775
CC_1780	Transcriptional regulator, AraC family	-0.00265	0.0652429
CC_0493	Conserved hypothetical protein	-0.00266583	0.03901
CC_2085	Glutathione S-transferase	-0.0027235	0.014542
CC_2834	Carbamoyl-phosphate synthase small chain	-0.00280125	0.00408875
CC_1175	Hypothetical cytosolic protein	-0.00281067	0.0154133
CC_2855	hypothetical protein	-0.0028125	-0.0194638
CC_1508	Transporter	-0.00281444	0.00944694
CC_1446	C4-dicarboxylate-binding protein	-0.00282013	-0.0268506
CC_2283	Cytoplasmic membrane maltose transporter malY	-0.00288	-0.0217272
CC_3169	Transcriptional regulator, AsnC family	-0.00288622	-0.0263083
CC_1121	Phosphoadenosine phosphosulfate reductase	-0.00290833	0.0469852
CC_2806	Tryptophan halogenase	-0.00291429	0.00228186
CC_2964	Hypothetical membrane spanning protein	-0.0029285	0.0265825
CC_3553	Conserved hypothetical protein	-0.00302	-0.0386583
CC_0542	Oligopeptide-binding protein oppA	-0.00306188	-0.0056925
CC_0773	Hypothetical cytosolic protein	-0.00306631	-0.00460625
CC_0788	Beta-galactosidase	-0.00308364	-0.0171868
CC_0572	Polygalacturonase	-0.00308625	-0.0158425
CC_0762	Cytochrome bd-type quinol oxidase, subunit 1 cydA	-0.00309056	-0.00257778
CC_2094	Long-chain fatty acid transport protein precursor	-0.00311	0.0685167
CC_3466	Hypothetical protein	-0.0031175	0.0378
CC_2681	Transposase	-0.00312667	-0.0438167
CC_2390	Cobalt-zinc-cadmium resistance protein czcA	-0.00315	0.069925
CC_0591	Chemotaxis protein cheY	-0.00321167	-0.0406472
CC_3602	Conserved hypothetical protein	-0.00321389	0.0336889
CC_2609	Hypothetical exported protein	-0.00321667	0.0680533
CC_1628	Nucleoside permease NUPG	-0.003235	-0.0119118
CC_3059	Transporter	-0.00323789	0.0108411
CC_2241	Heat shock protein 33 hsp33	-0.00326875	0.0309731
CC_0092	UDP-glucose 4-epimerase	-0.00326938	-0.0290506
CC_2889	Polyprenyl-phosphate beta-D-glucosyltransferase	-0.003273	0.0098735
CC_2307	Hypothetical cytosolic protein	-0.0032975	0.0069325
CC_0813	Beta-xylosidase	-0.00330833	-0.009885
CC_1976	conserved hypothetical protein, YnfA/UPF0060 family	-0.00335875	0.0002275
CC_3281	Hypothetical protein	-0.0033915	0.007503
CC_3205	Transcription antitermination protein nusG	-0.00340833	0.057485
CC_2288	Tryptophan halogenase	-0.00342333	-0.0180756
CC_3714	Multidrug resistance protein A	-0.003434	0.0052575
CC_2405	acetate/3-ketoacid CoA transferase, subunit A	-0.003441	-0.005471
CC_3562	CoA-transferase family III protein	-0.00344625	-0.06495
CC_0508	Hypothetical protein	-0.00353333	0.0983833
CC_1432	Acetyl-CoA acetyltransferase	-0.003539	-0.0267216
CC_3672	Heme chaperone heme-lyase	-0.00357107	0.000270857
CC_2941	TadB-related pilus assembly protein	-0.00357619	-0.0173125
CC_3754	Methyltransferase gidB	-0.0035965	-0.0138525
CC_2750	Conserved hypothetical protein	-0.003615	-0.0043885
CC_3045	Transcriptional regulators, LysR family	-0.00361778	-0.00852722
CC_0790	Transcriptional regulators, LysR family	-0.00366667	-0.0402
CC_2931	Two-component response regulator petR	-0.0036775	0.0429683
CC_1788	Cation/multidrug efflux pump acrB4	-0.00368494	-0.0350237
CC_3535	Ser/Thr kinase-related phosphotransferase	-0.00373244	0.0386495
CC_2379	UDP-glucose 6-dehydrogenase	-0.00373833	0.00558958
CC_1778	Ferrichrome-iron receptor	-0.00376556	0.130232
CC_1688	Peptidyl-prolyl cis-trans isomerase	-0.00377937	0.052635
CC_3674	Thiol:disulfide interchange protein tlpA	-0.00379718	0.025725
CC_3560	PAS-family sensor histidine kinase	-0.00384444	0.0190094
CC_0509	Methyl-accepting chemotaxis protein	-0.00384881	0.0401394
CC_3313	Oligoendopeptidase F	-0.0039064	0.0455495
CC_0032	Antitoxin protein vapB	-0.00390833	0.02824
CC_1242	Formate dehydrogenase accessory protein fdhD	-0.00392333	-0.0162028
CC_2225	Conserved hypothetical protein	-0.003935	-0.0173167
CC_1907	Homolog of the cytoplasmic domain of flagellar protein flhB	-0.00396667	-0.0248403
CC_3221	Putative epimerase	-0.00397333	0.04475
CC_3303	NAD(P) transhydrogenase subunit beta	-0.00405937	0.0411406
CC_0417	3-oxoacyl-[acyl-carrier protein] reductase	-0.00406875	0.00829688
CC_3687	Prolyl endopeptidase family	-0.00420563	0.032346
CC_0027	2OG-Fe(II) oxygenase	-0.00422143	-0.00760429
CC_1852	Hypothetical membrane protein	-0.00428	-0.02215
CC_2920	Hypothetical protein	-0.00428333	0.0380667
CC_1340	Hypothetical protein	-0.00435	-0.0449007
CC_2151	hypothetical protein	-0.00438333	-0.00792333
CC_1083	Ribosomal-protein-alanine acetyltransferase	-0.00438667	-0.0228894
CC_2887	Transcriptional regulator, AsnC family	-0.0044675	-0.0122875
CC_2817	Hydrolase (HAD superfamily)	-0.00451833	0.0346167
CC_3177	Transcriptional regulator, AsnC family	-0.00458464	0.0373286
CC_2280	hypothetical protein	-0.00460125	0.08775
CC_0872	Xylene monooxygenase electron transfer component	-0.00461983	-0.0172483
CC_2207	Hypothetical protein	-0.0046685	0.0407815
CC_1146	dTDP-glucose 4,6-dehydratase	-0.00469056	0.0420183
CC_0833	7,8-dihydro-8-oxoguanine-triphosphatase	-0.00470556	0.0633622
CC_0485	LSU ribosomal protein L25P	-0.0047475	0.0491426
CC_2911	Conserved hypothetical protein	-0.00480714	0.0538921
CC_3093	Low-specificity L-threonine aldolase	-0.00485	-0.0130382
CC_0455	Alkaline phosphatase	-0.004925	0.0352175
CC_1272	DNA-directed RNA polymerase alpha chain	-0.004978	0.05742
CC_2423	Type IV secretory pathway, VirB11 ATPase	-0.00498333	-0.031675
CC_2968	Conserved hypothetical protein	-0.00505264	-0.004475
CC_2114	Methyltransferase	-0.005128	-0.03076
CC_3000	Mechanosensitive ion channel	-0.00515	0.0133
CC_0617	Assimilatory nitrate reductase catalytic subunit	-0.0052955	-0.0023125
CC_3385	Hypothetical cytosolic protein	-0.00533063	0.0388256
CC_1689	Organic solvent tolerance protein	-0.00538072	0.0351306
CC_0182	General secretion pathway protein M	-0.00541	0.0039385
CC_1104	Proton/sodium-glutamate symport protein	-0.00542357	0.0120321
CC_2957	Acyltransferase	-0.00545	0.00922167
CC_2318	ABC transporter permease protein	-0.00546	0.0219509
CC_1343	Hypothetical cytosolic protein	-0.0054725	0.041375
CC_1440	Cystine transport system permease protein	-0.005503	0.0299388
CC_2221	Conserved hypothetical protein	-0.00556025	0.040572
CC_0722	TonB-dependent receptor	-0.00558167	-0.0431833
CC_0047	Inorganic pyrophosphatase	-0.005592	0.0620805
CC_2345	Conserved hypothetical cytosolic protein	-0.00564864	0.05149
CC_1405	Polyferredoxin protein fixG	-0.00567389	-0.0207723
CC_3456	Hypothetical membrane spanning protein	-0.00571056	-0.0142544
CC_0333	Lignostilbene-alpha,beta-dioxygenase	-0.00572333	-0.00290722
CC_2621	NADP-dependent malic enzyme	-0.00575	0.0133233
CC_1409	OmpW family outer membrane protein	-0.00578	0.0179422
CC_1029	Conserved hypothetical protein	-0.00581667	0.0526265
CC_2194	Hemin receptor	-0.00581929	0.00899786
CC_1719	Protein translocase subunit secG	-0.00590914	0.0329993
CC_2593	Conserved hypothetical protein	-0.00594333	0.0447
CC_0648	RNA polymerase sigma factor	-0.0060155	0.0283365
CC_2084	Uracil DNA glycosylase superfamily protein	-0.006022	-0.00532975
CC_2877	Hypothetical membrane spanning protein	-0.00606125	-0.0184891
CC_1476	Chaperone protein dnaK	-0.00606375	1.9375e-06
CC_1421	Galactonate dehydratase	-0.00606562	-0.00445625
CC_1111	3-ketoacyl-CoA thiolase	-0.0061	-0.027104
CC_2271	Phosphohydrolase (MutT/nudix family protein)	-0.00613188	-0.00848375
CC_3391	YceI/cytochrome b561 periplasmic protein	-0.0062012	0.0334009
CC_1077	Flagellar biosynthetic protein flhB	-0.00621137	0.0196944
CC_2263	Arabinose-5-phosphate isomerase	-0.00629688	0.059725
CC_3196	Multidrug resistance efflux pump, periplasmic component	-0.006349	0.0483809
CC_0995	Peptide methionine sulfoxide reductase msrA	-0.00636667	-0.0253711
CC_2408	Protocatechuate 3,4-dioxygenase beta chain	-0.006376	-0.0085245
CC_1095	Transcriptional regulator, DeoR family	-0.006402	0.00853155
CC_3248	Glyceraldehyde 3-phosphate dehydrogenase	-0.00644667	0.0224917
CC_1952	NADH-quinone oxidoreductase chain D	-0.00645455	0.0359168
CC_2693	hypothetical protein	-0.00648	-0.00895167
CC_1526	Ribosomal protein L11 methyltransferase	-0.0067237	0.041294
CC_1819	Transporter	-0.00673333	0.0227278
CC_1214	Peptidyl-tRNA hydrolase family protein	-0.006765	0.0126333
CC_1696	Cytochrome C family protein	-0.0067875	0.0201148
CC_3397	Ribosomal-protein-S5-alanine acetyltransferase	-0.00678817	-0.00622478
CC_1397	3-deoxy-7-phosphoheptulonate synthase	-0.00678833	-0.0203925
CC_3057	Hypothetical protein	-0.00678875	-0.0158325
CC_0395	Zinc metallohydrolase, glyoxalase II family	-0.00684333	-0.0117839
CC_0600	Hypothetical protein	-0.00687267	0.0252667
CC_1403	Cytochrome cbb3 oxidase, subunit ccoQ	-0.006925	-0.039675
CC_1997	Protein-L-isoaspartate O-methyltransferase	-0.00695006	-0.00050625
CC_0934	hybrid sensor histidine kinase/receiver protein	-0.00698	-0.00650333
CC_0646	Hypothetical protein	-0.00699	-0.00857833
CC_0048	Conserved Hypothetical protein	-0.00704167	0.0460333
CC_3220	Hypothetical protein	-0.00705	0.08175
CC_0452	Hypothetical protein	-0.00706906	0.00791875
CC_0804	Proline dehydrogenase / Delta-1-pyrroline-5-carboxylate dehydrogenase	-0.00712961	0.0259611
CC_0761	ABC transporter, ATP-binding protein cydD	-0.00713571	-0.00499429
CC_2184	Glutathione S-transferase GST	-0.007215	-0.0293767
CC_0571	TonB-dependent receptor	-0.00721821	0.00690381
CC_1031	Hypothetical protein	-0.0072265	0.0298635
CC_1391	Hypothetical protein	-0.00726313	0.00841288
CC_1762	Transposase	-0.00729	-0.00401
CC_0988	Hexuronate transporter	-0.0073015	-0.0271475
CC_3354	Glycine cleavage system H protein	-0.00732071	0.0350621
CC_2236	hypothetical protein	-0.00733722	-0.0374696
CC_2997	CYTOCHROME P450 IVA5	-0.00737025	-0.030254
CC_3475	RNA polymerase ECF-type sigma factor sigT	-0.00737857	-0.00580214
CC_0196	3-isopropylmalate dehydratase large subunit	-0.0074075	0.018441
CC_3488	Patatin family phospholipase domain protein	-0.00744437	-0.013965
CC_1136	TonB-dependent receptor	-0.00745	-0.0019625
CC_0594	chemotaxis histidine kinase protein CheAII	-0.00745556	-0.03571
CC_0538	PTS system, N-acetylglucosamine-specific IIBC component	-0.00754	0.01595
CC_1202	Conserved hypothetical protein	-0.00757417	-0.036355
CC_3312	2-polyprenylphenol 6-hydroxylase accessory protein ubiB	-0.00765	0.0207667
CC_1297	Transcriptional regulator iolR	-0.00765786	-0.0228736
CC_0720	Lysyl-tRNA synthetase	-0.00768438	-0.0127544
CC_1505	Transcriptional regulator, ArsR family	-0.00769386	-0.0169341
CC_3473	Entericidin B homolog	-0.00772	0.05285
CC_1016	Mannosyltransferase	-0.0077275	0.0179062
CC_1456	Acetyltransferase	-0.00774286	-0.0511414
CC_1708	Exopolyphosphatase	-0.00774312	0.0580563
CC_0187	NUP-family purine nucleoside permease	-0.00777275	-0.0282055
CC_1253	LSU ribosomal protein L22P	-0.00785562	0.0568156
CC_3633	dTDP-4-dehydrorhamnose 3,5-epimerase	-0.0078925	0.015245
CC_3329	Hypothetical protein	-0.00789571	-0.0388964
CC_3327	Phosphate regulon sensor protein phoR	-0.0079115	-0.0046
CC_2305	Phosphoglycolate phosphatase	-0.0079425	0.02291
CC_0057	Ferric uptake regulation protein	-0.0079652	0.06784
CC_2927	Transporter	-0.0079685	0.0063395
CC_2434	Glutathione S-transferase	-0.007982	0.03686
CC_2346	Histidinol dehydrogenase	-0.00798778	0.0553311
CC_1329	RNA polymerase sigma factor	-0.00806681	-0.0478822
CC_1735	Lipoic acid synthetase	-0.00812444	0.0382278
CC_1444	Sterol desaturase family protein	-0.00817562	-0.0297491
CC_3364	Homoserine kinase	-0.00819056	0.0300611
CC_2963	Carbon-nitrogen hydrolase	-0.00824467	-0.015405
CC_1755	TRYPTOPHAN HALOGENASE	-0.00829222	0.00713944
CC_3363	death on curing toxin protein doc	-0.00831625	0.0306569
CC_1877	Ribonuclease E	-0.00835	-0.00886438
CC_3742	Protein translocase subunit secB	-0.00836167	0.0775333
CC_2812	Starvation sensing protein rspA	-0.008425	-0.034492
CC_0785	2-dehydro-3-deoxygalactonokinase	-0.00843544	-0.00970944
CC_0228	Hypothetical membrane spanning protein	-0.0084805	0.023233
CC_1769	Cytochrome c oxidase assembly protein Surf1	-0.008493	0.0284237
CC_1043	Phenylalanyl-tRNA synthetase beta chain	-0.008505	0.0354838
CC_0134	Radical SAM family enzyme	-0.00861856	0.0392675
CC_1317	Protein-L-isoaspartate O-methyltransferase	-0.00863071	0.0258707
CC_2685	Conjugal transfer protein trbI	-0.00866792	-0.00828042
CC_2519	host cell attachment protein, COG5622	-0.0087	-0.0452975
CC_3407	Cytochrome c oxidase polypeptide II coxB	-0.00871361	0.0721329
CC_0459	GTP cyclohydrolase I	-0.0087525	0.0775
CC_2523	Conserved hypothetical protein	-0.00880824	0.0461239
CC_0106	MarC family integral membrane protein	-0.00882375	0.000283312
CC_1537	Chromosome partitioning protein parA	-0.008831	-0.0081284
CC_2411	3-oxoadipate enol-lactonase / 4-carboxymuconolactone decarboxylase	-0.00889111	-0.00824389
CC_2080	Transcriptional regulator, TetR family	-0.0088925	0.0637888
CC_0554	Hypothetical protein	-0.00891667	0.0206083
CC_3399	Threonine synthase	-0.00892389	0.0391217
CC_0805	Leucine-responsive regulatory protein	-0.008925	-0.0160825
CC_1822	DNase, TatD family	-0.00892611	0.00917833
CC_2129	NADH dehydrogenase	-0.0089925	0.0766
CC_0738	Aspartate aminotransferase	-0.009	0.0244833
CC_0567	Hypothetical exported protein	-0.00905569	-0.002505
CC_1965	Sugar kinase	-0.00909125	-0.0061625
CC_2662	Transcriptional regulator, TetR family	-0.0090929	-0.0076
CC_1305	Sensor protein phoQ	-0.00911017	-0.0273777
CC_2730	Ice nucleation protein	-0.00912333	0.00893333
CC_0449	PTS system, N-acetylglucosamine-specific IIBC component	-0.00913429	0.008015
CC_2143	Transcriptional regulator, LysR family	-0.0092065	-0.023864
CC_2141	Transcriptional regulator, ArsR family / SAM-dependent methyltransferase	-0.009225	0.0263525
CC_1112	Hypothetical protein	-0.00926375	-0.0195469
CC_2894	Glyoxalase/Bleomycin resistance protein, dioxygenase superfamily	-0.00933667	-0.002299
CC_0357	Zinc uptake regulation protein	-0.00934625	0.0422287
CC_3566	ABC transporter ATP-binding protein	-0.009415	0.0260694
CC_2841	Conserved hypothetical protein	-0.00941667	0.0156267
CC_3084	enoyl-CoA hydratase/isomerase	-0.009475	0.06815
CC_0778	Glutathione S-transferase	-0.009486	0.0090001
CC_1328	Acetyltransferase	-0.00952519	-0.00731312
CC_3073	Conserved hypothetical protein	-0.00958375	-0.0184925
CC_2585	Ribosomal protein L11 methyltransferase	-0.0096	-0.0416622
CC_3141	Aldehyde dehydrogenase	-0.0097019	-0.0286
CC_2119	Hypothetical exported protein	-0.009715	0.102
CC_1490	Uronate isomerase	-0.00974667	0.0162014
CC_0145	Oxygen-independent coproporphyrinogen-III oxidase	-0.00976063	-0.010905
CC_1600	Transglutaminase-like enzymes, putative cysteine proteases	-0.00977	0.0279333
CC_0174	General secretion pathway protein E	-0.009813	-0.026439
CC_1516	Multimodular transpeptidase-transglycosylase PBP 1A	-0.00993125	0.0323288
CC_3188	Long-chain-fatty-acid--CoA ligase	-0.00994957	-0.027265
CC_1210	Cytochrome c	-0.009955	0.027725
CC_3715	Multidrug resistance protein B	-0.00997938	-0.0181019
CC_2154	Xaa-Pro dipeptidyl-peptidase	-0.0100157	0.0261564
CC_0051	HTH transcriptional regulator	-0.0100167	-0.0163522
CC_2627	Integral membrane protein (Rhomboid family)	-0.0100186	0.00280431
CC_1483	Sulfate adenylyltransferase subunit 2	-0.0100285	0.03988
CC_1427	Cyclopropane-fatty-acyl-phospholipid synthase	-0.0100334	0.0380725
CC_0159	DNA replication and repair protein recF	-0.0100733	-0.0206175
CC_2580	DnaK suppressor protein dksA	-0.0101167	0.00825
CC_1161	Hypothetical cytosolic protein	-0.0101673	0.00852333
CC_0325	Monofunctional biosynthetic peptidoglycan transglycosylase	-0.0102156	0.0216187
CC_3716	Transcriptional regulator, TetR family	-0.010255	-0.0423467
CC_0891	Transcriptional regulator	-0.010275	-0.0421025
CC_3016	Hypothetical protein	-0.010325	-0.0229755
CC_0830	Amidophosphoribosyltransferase family protein	-0.010349	-0.023356
CC_2140	Methylenetetrahydrofolate reductase	-0.010355	0.0244245
CC_3311	Hypothetical protein	-0.0103733	-0.0371667
CC_3510	Transcriptional regulators, LysR family	-0.010375	-0.033325
CC_1619	16S rRNA m(5)C 967 methyltransferase	-0.0103944	0.0153131
CC_0183	General secretion pathway protein N	-0.0103967	-0.0355183
CC_1082	Conserved hypothetical protein	-0.0104167	-0.0286094
CC_2274	Malonate-semialdehyde dehydrogenase (acetylating) / Methylmalonate-semialdehyde dehydrogenase (acylating)	-0.01042	0.0505833
CC_1369	3-oxoacyl-[acyl-carrier-protein] synthase III	-0.010425	-0.0110122
CC_0968	Beta-glucosidase	-0.010468	0.01144
CC_1878	Zinc metalloprotease	-0.0104927	0.0197112
CC_2003	Sec-independent protein translocase protein tatA	-0.0105293	0.00899167
CC_3198	Nitrate/nitrite sensor histidine kinase narX	-0.010537	-0.0037
CC_2671	Aminoacyl peptidase	-0.010545	0.0151225
CC_2972	Transcriptional regulator, MarR family	-0.0105556	-0.0149
CC_2835	hypothetical protein	-0.0105725	0.0280437
CC_1404	Cytochrome cbb3 oxidase, diheme subunit, membrane-bound ccoP	-0.0105829	-0.00625667
CC_3274	Multidrug/protein/lipid ABC transporter family, ATP-binding and permease protein	-0.0105933	-0.00972333
CC_1704	Ribonuclease D	-0.01066	0.05012
CC_3612	Small-conductance mechanosensitive channel mcsS	-0.0107167	-0.0234567
CC_2595	Conserved transmembrane protein	-0.0107317	0.01532
CC_1631	IolE-related protein	-0.0107388	-0.0510437
CC_1646	Extracytoplasmic function alternative sigma factor	-0.0107967	0.000211111
CC_2796	Translation initiation inhibitor	-0.010832	-0.005395
CC_0029	Lysine exporter protein	-0.0108483	-0.0109961
CC_0386	ADP-heptose--LPS heptosyltransferase	-0.010875	0.0768111
CC_3548	Hypothetical protein	-0.0108771	-0.0179236
CC_1285	Conserved hypothetical protein	-0.0108929	-0.0314429
CC_2472	Acyl-CoA thioesterase II	-0.0108996	0.0199119
CC_1119	Sulfite reductase (Ferredoxin)	-0.0109131	0.022325
CC_1333	Uracil DNA glycosylase superfamily protein	-0.010975	0.0421089
CC_3607	Glutamate synthase [NADPH] large chain	-0.0110333	-0.02095
CC_0709	ADA regulatory protein / O6-methylguanine-DNA methyltransferase	-0.0110744	0.101456
CC_1520	Hypothetical ABC transporter permease protein	-0.0111375	0.0154
CC_0239	HPR(SER) kinase / phosphatase	-0.0111475	0.0176544
CC_3179	Putative metal-dependent hydrolase	-0.01115	-0.0230167
CC_1894	Peptidyl-prolyl cis-trans isomerase	-0.011155	0.039049
CC_0729	Cobalamin adenosyltransferase family protein	-0.0112286	0.0441313
CC_3696	Organic solvent resistance transport system ATP-binding protein	-0.0112475	0.0435783
CC_1630	NAD-dependent oxidoreductase	-0.0112697	-0.0396563
CC_3761	Hypothetical membrane spanning protein	-0.01133	0.021551
CC_1759	ABC transporter ATP-binding protein	-0.0113405	0.031788
CC_2726	Lead, cadmium, zinc and mercury transporting ATPase	-0.0113457	0.0183436
CC_2798	nitrilotriacetate monooxygenase	-0.0113857	0.0226017
CC_2779	phage tail length tape measure-related protein	-0.011415	0.00066625
CC_1790	Hypothetical protein	-0.011425	0.03935
CC_3163	Hypothetical protein	-0.011445	-0.00965
CC_0585	Conserved domain hypothetical protein	-0.01145	0.00471675
CC_3698	Peroxiredoxin reductase AhpD (NAD(P)H)	-0.011459	-0.00582
CC_1420	Transcriptional regulator, GntR family	-0.0114617	0.0172808
CC_2058	Endoglucanase H	-0.011475	-0.067475
CC_3727	ATP-dependent endopeptidase hsl proteolytic subunit hslV	-0.0115694	-0.00266636
CC_1163	Acyl carrier protein	-0.0115729	0.0439556
CC_3486	Integral membrane protein	-0.0115731	0.014805
CC_1922	Protein Translation Elongation Factor Ts (EF-Ts)	-0.011625	0.0563417
CC_1028	Hypothetical protein	-0.0116328	0.0149533
CC_2640	Hypothetical protein	-0.01165	-0.0034
CC_3326	Putative peptidoglycan binding domain / FecR protein	-0.0117033	0.0149828
CC_2417	Type IV secretory pathway, VirB2 protein	-0.011705	0.0210205
CC_0868	Hypothetical ATP-binding protein	-0.011765	-0.0295731
CC_2645	hypothetical protein	-0.0117981	0.00568125
CC_1898	Anthranilate phosphoribosyltransferase	-0.0119361	0.0416939
CC_2797	Hydrolase/acyltransferase family protein	-0.0119549	-0.0262533
CC_0303	Cobalt-zinc-cadmium resistance protein czcD	-0.0120124	0.0157188
CC_2691	Methyl-accepting chemotaxis protein	-0.012018	-0.0412165
CC_3523	Putative adenylate cyclase family	-0.0120383	0.034245
CC_1309	Nicotinate-nucleotide--dimethylbenzimidazole phosphoribosyltransferase	-0.0120863	-0.00754071
CC_0519	Hydroxyacylglutathione hydrolase	-0.012088	0.0198164
CC_3616	Histidinol-phosphatase	-0.0121945	-0.016423
CC_3334	Hypothetical cytosolic protein	-0.0122572	-0.00749378
CC_0276	Glutaminase	-0.0122579	-0.0173514
CC_3346	Lipase	-0.0123375	0.030975
CC_2646	oligopeptide transporter	-0.012346	0.0265399
CC_1888	Hypothetical protein	-0.0123475	-0.086125
CC_0285	Photosensory histidine protein kinase lovK	-0.0123605	0.0249225
CC_1382	Putative aminotransferase aatC	-0.012395	0.0336044
CC_3095	Transposase	-0.0124658	0.00869333
CC_0890	Conserved hypothetical protein	-0.0125167	0.023116
CC_0464	Threonyl-tRNA synthetase	-0.012517	0.0445065
CC_0643	2-hydroxychromene-2-carboxylate isomerase	-0.012525	-0.0106
CC_0811	Metallo-beta-lactamase protein	-0.012625	-0.024335
CC_1255	LSU ribosomal protein L16P	-0.0126317	0.0617142
CC_0453	Ribosomal large subunit pseudouridine synthase D	-0.0126757	-0.0256207
CC_0884	Transcriptional regulator, GntR family	-0.0127162	-0.002105
CC_2454	Endoglucanase E	-0.0127167	0.0573483
CC_0265	3-ketoacyl-CoA thiolase	-0.0127217	0.001528
CC_1867	Alpha/beta hydrolase	-0.0127375	-0.0143713
CC_2090	Transporter	-0.0127385	-0.0027357
CC_0854	Hypothetical protein	-0.01277	0.0384
CC_0494	Pyrroline-5-carboxylate reductase	-0.012775	-0.0401
CC_3261	Acetyltransferase	-0.0128412	-0.0189333
CC_0306	Hypothetical protein	-0.0128883	-0.0060885
CC_1808	Short chain dehydrogenase	-0.012935	-0.0334433
CC_3729	ADA regulatory protein / O6-methylguanine-DNA methyltransferase	-0.012965	-0.039025
CC_2976	Flagellin	-0.012985	-0.0171764
CC_1736	Hypothetical cytosolic protein	-0.013025	0.029825
CC_3320	Hydrolase (HAD superfamily)	-0.013055	0.0282079
CC_1781	TonB-dependent receptor	-0.0130605	0.123126
CC_1224	Gluconolactonase	-0.013095	-0.031805
CC_1390	tRNA-Arg-TCT	-0.0131033	0.0195167
CC_3432	iojap protein family	-0.0131493	0.0428414
CC_2998	OsmC-like protein	-0.01315	0.04515
CC_3679	Cell division protein ftsY	-0.0131625	0.0308281
CC_2160	PHB granule-associated protein, phasin2	-0.0132562	0.0528
CC_1547	Rod shape-determining protein rodA	-0.0133085	0.0207103
CC_2383	UDP-glucose 4-epimerase	-0.0133125	0.0124875
CC_2899	NADH-ubiquinone oxidoreductase	-0.0134178	-0.0285989
CC_0834	Hypothetical protein	-0.0134222	-0.0175857
CC_1904	DNA translocation competence protein ComA	-0.0134471	-0.0142488
CC_1868	Hypothetical cytosolic protein	-0.0135283	0.0362833
CC_1726	Pyruvate dehydrogenase E1 component alpha subunit	-0.0135955	0.0406265
CC_1467	Hypothetical protein	-0.01367	0.043915
CC_3325	Two-component response regulator	-0.0136859	0.0136884
CC_1953	hypothetical protein	-0.0137033	0.00655667
CC_2124	Thymidylate synthase	-0.0137217	0.0463233
CC_1746	GTP-binding protein hflX	-0.013775	-0.01778
CC_0105	Orotidine 5'-phosphate decarboxylase	-0.0138333	0.0497333
CC_2117	Hypothetical exported protein	-0.013939	0.021775
CC_2633	ABC transporter substrate-binding protein	-0.013981	0.029342
CC_2522	Isocitrate dehydrogenase [NADP]	-0.0140015	0.0551275
CC_0323	Vegetatible incompatibility protein HET-E-1	-0.0140117	-0.025395
CC_2906	Conserved hypothetical protein	-0.0140155	0.00431682
CC_2502	Aminopeptidase	-0.014024	0.0051115
CC_2492	Phosphoribosylformylglycinamidine synthase, purS component	-0.0140667	0.0746
CC_1430	ADP-L-glycero-D-manno-heptose-6-epimerase	-0.0140931	0.0107987
CC_0403	Macrolide-efflux protein	-0.0140988	0.01527
CC_0560	FecR family protein	-0.0141058	7.5e-05
CC_3008	Shikimate kinase	-0.014119	0.0083665
CC_0926	Hypothetical protein	-0.014125	-5e-05
CC_1569	Quinone oxidoreductase	-0.014232	0.0168705
CC_0157	Transcriptional regulator, ArsR family	-0.0142431	-0.00707563
CC_2515	S-formylglutathione hydrolase	-0.0142519	0.0315446
CC_1315	Lactoylglutathione lyase	-0.0142952	0.0382583
CC_0070	Glycerol-3-phosphate dehydrogenase [NAD+]	-0.014325	-0.012283
CC_1140	dTDP-4-dehydrorhamnose reductase	-0.0143327	-0.0065415
CC_0392	Conserved hypothetical protein	-0.0144333	-0.0066765
CC_2167	Hypothetical cytosolic protein	-0.01445	0.0222567
CC_1008	Type I protein secretion ATP-binding protein rsaD	-0.014525	0.0250712
CC_3587	SSU ribosomal protein S1P	-0.0145917	0.0468133
CC_0456	Transporter, LysE family	-0.01461	0.002265
CC_2429	polysaccharide polymerase hfsC	-0.0146333	-0.0116367
CC_2869	Hypothetical protein	-0.0146483	0.0384933
CC_2108	Hypothetical protein	-0.0146849	-0.000518
CC_3072	Hypothetical protein	-0.0147	-0.0479625
CC_2867	HTH DNA-binding protein, vapI	-0.0147067	-0.00370667
CC_3083	NADH-dependent flavin oxidoreductase	-0.014725	-0.019485
CC_3565	Aminopeptidase N	-0.014737	0.0019357
CC_3445	ATP synthase epsilon chain	-0.0148443	-0.0160036
CC_1056	Hypothetical cytosolic protein	-0.014861	0.0488985
CC_1099	TonB-dependent outer membrane receptor	-0.0148714	0.0334214
CC_2398	TonB-dependent receptor	-0.0148778	-0.0139
CC_2851	hypothetical protein	-0.01491	-0.0019
CC_2375	conserved hypothetical protein	-0.0149125	-0.0149013
CC_2692	hypothetical protein	-0.0149543	0.0130407
CC_1791	TonB-dependent receptor	-0.0149944	-0.00848278
CC_0016	Molybdopterin converting factor, large subunit	-0.0150122	0.0135628
CC_1147	ABC transporter ATP-binding protein	-0.0150327	-0.0106696
CC_3142	Transcriptional regulator	-0.0150969	-0.0179221
CC_2100	Acetolactate synthase large subunit	-0.0151022	0.0395328
CC_0206	Succinyl-CoA:3-ketoacid-coenzyme A transferase subunit A	-0.0151034	-0.00199956
CC_1312	Hypothetical protein	-0.01514	0.0153658
CC_1730	Glutathione peroxidase	-0.0151714	0.0451571
CC_3362	Hypothetical protein	-0.0151833	0.000833333
CC_1178	Hypothetical cytosolic protein	-0.0151933	0.0392167
CC_2282	Glucoamylase	-0.0152643	-0.0481121
CC_1279	Glyoxalase family protein	-0.0152768	-0.00699182
CC_0258	Hypothetical protein	-0.0152833	-0.003525
CC_1139	Zinc finger protein	-0.015325	-0.022815
CC_2132	ABM family monooxygenase	-0.0154	-0.0371886
CC_1084	Hypothetical protein	-0.0154162	0.0616431
CC_2785	Glyoxalase/Bleomycin resistance protein, dioxygenase superfamily	-0.01542	0.0018
CC_1800	Acyl-CoA thioesterase II	-0.015525	-0.0012125
CC_0195	3-isopropylmalate dehydratase small subunit	-0.0155571	0.0146843
CC_0703	Riboflavin kinase / FMN adenylyltransferase	-0.015605	0.0377167
CC_0856	Bacterial Peptide Chain Release Factor 1 (RF-1)	-0.015613	0.0358605
CC_0314	Glutamate 5-kinase	-0.0156207	0.0158857
CC_3296	Hypothetical protein	-0.0156217	0.04994
CC_3620	Transketolase	-0.0156667	-0.000583333
CC_1774	Major facilitator superfamily transporter	-0.0157312	-0.00731375
CC_1377	SSU ribosomal protein S9P	-0.0157519	0.0527725
CC_2265	Acetyltransferase, GNAT family	-0.015855	-0.0126167
CC_0967	D-galactose 1-dehydrogenase	-0.015915	0.0159867
CC_1676	Methyltransferase	-0.0159536	-0.000845
CC_0418	Phosphohydrolase (MutT/nudix family protein)	-0.01596	-0.000608
CC_2792	Cytochrome C6, putative	-0.015967	-0.01991
CC_1912	(3R)-hydroxymyristoyl-[acyl carrier protein] dehydratase	-0.016081	0.0292815
CC_0495	conserved hypothetical protein	-0.0160925	0.0448875
CC_2215	MJ0042 family finger-like domain protein	-0.0161481	0.012994
CC_1494	Hypothetical protein	-0.0163222	-0.0234317
CC_0835	ATP-dependent RNA helicase	-0.016325	-0.0272833
CC_2254	Nonspecific lipid-transfer protein	-0.0163263	0.03917
CC_3021	Cobaltochelatase cobS subunit	-0.01633	0.04695
CC_2866	Zn-dependent hydrolase, glyoxalase II family	-0.0163317	0.000733889
CC_2537	Conserved hypothetical protein	-0.0164007	0.104761
CC_0072	Porphobilinogen deaminase	-0.016425	-0.008125
CC_1767	Two-component response regulator protein	-0.0164625	-0.0274838
CC_2458	hypothetical protein	-0.0164769	-0.0115481
CC_3056	Hypothetical protein	-0.0164885	0.00503775
CC_2340	non-essential pilus assembly protein	-0.0165267	-0.000443333
CC_0633	Hypothetical protein	-0.0165491	0.0103707
CC_0005	DNA polymerase III, epsilon chain	-0.0166394	0.0302163
CC_2784	Phage Prohead Protease	-0.01664	-0.056125
CC_3503	SCO1/SenC family protein	-0.0166583	0.113598
CC_2439	Endonuclease involved in recombination	-0.0167569	0.0246018
CC_0097	L-asparaginase	-0.01686	0.00311857
CC_2622	Cold shock protein	-0.0168899	0.0251125
CC_3053	Hypothetical cytosolic protein	-0.0169012	0.0344625
CC_3370	Conserved hypothetical protein	-0.0169089	0.0207404
CC_0865	3-oxoacyl-[acyl-carrier-protein] synthase III	-0.01693	-0.0293775
CC_3603	Ribonuclease D	-0.0169316	0.026675
CC_3264	Thiamin-phosphate pyrophosphorylase	-0.0169357	0.0371671
CC_0587	Hypothetical protein with pentapeptide repeats	-0.0169833	-0.0358883
CC_1426	Cysteine synthase	-0.0169925	0.00491644
CC_1603	Outer membrane protein	-0.0171867	-0.0264483
CC_2916	Conserved hypothetical protein	-0.017225	-0.044475
CC_0629	GAF-family sensor histidine kinase	-0.0172312	-0.0090815
CC_2506	Thioesterase	-0.0172361	0.0138611
CC_1662	MarC family integral membrane protein	-0.0172389	-0.00385444
CC_3134	Spermidine/putrescine transport ATP-binding protein potA	-0.0172794	-0.00248206
CC_1587	S-adenosylmethionine:tRNA ribosyltransferase-isomerase	-0.0172967	0.0132133
CC_3697	Transcriptional regulator, LysR family	-0.0173	-0.0167167
CC_1460	Flagellin	-0.0173569	0.0283
CC_2937	Cytosol aminopeptidase	-0.0173615	-0.0191445
CC_2821	Conserved hypothetical protein	-0.0174233	0.0352678
CC_0160	DNA gyrase subunit B	-0.0174336	0.0505429
CC_2666	Hypothetical protein	-0.0174375	-0.0237625
CC_1019	Alpha-ketoglutarate permease	-0.0174556	0.014935
CC_2142	Glyoxalase family protein	-0.0174656	-0.019505
CC_3294	Hypothetical protein	-0.0174667	0.00885125
CC_1215	EMG2 protein	-0.0174881	0.0275375
CC_2753	Glutamate-ammonia-ligase adenylyltransferase	-0.0175367	-0.03298
CC_0347	Integral membrane protein	-0.0175433	-0.0387942
CC_3128	Tetratricopeptide repeat family protein	-0.0175687	0.0196476
CC_0771	Acetyl esterase	-0.0176079	0.0354917
CC_1046	LSU ribosomal protein L35P	-0.0176125	0.0327525
CC_0675	Conserved hypothetical protein	-0.0176458	0.000757917
CC_0396	Transcriptional regulator, MarR family	-0.0177117	-0.0295178
CC_3555	Outer membrane protein	-0.0177145	-0.005683
CC_2824	Microcin-processing peptidase 1 (PmbA)	-0.0177633	-0.0118767
CC_1068	Conserved hypothetical protein	-0.0178212	-0.022229
CC_3265	Hypothetical protein	-0.0178667	-0.01057
CC_3242	Phosphoribosylamidoimidazole-succinocarboxamide synthase	-0.017885	0.0419833
CC_2209	Acetyltransferase	-0.01791	0.0122
CC_3688	Hypothetical prolyl oligopeptidase family protein	-0.0179643	0.0349692
CC_1855	Transcriptional regulator, TetR family	-0.0179677	0.0200956
CC_3411	Microcin-processing peptidase 2 (TldD)	-0.017983	0.00815
CC_3640	D-glycero-D-manno-heptose-7-phosphate 1-kinase / D-glycero-D-manno-heptose-1-phosphate adenylyltransferase	-0.0180175	-0.0111693
CC_1132	Hypothetical protein	-0.0180465	0.0298333
CC_0735	Hypothetical protein	-0.01805	0.0088
CC_1059	Hypothetical protein	-0.0180633	-0.03395
CC_0477	Carboxymethylenebutenolidase	-0.0180975	-0.0140756
CC_3076	3-oxoacyl-[acyl-carrier protein] reductase	-0.0181844	-0.034459
CC_1080	LuxR family transcriptional regulator	-0.0182076	0.0005025
CC_2950	TadG-related pilus assembly protein	-0.0182417	-0.0393339
CC_1124	Glutathione S-transferase	-0.0182505	0.00803395
CC_3731	Endonuclease III	-0.0182667	0.0436667
CC_3155	Chemotaxis receiver domain protein cheYIII	-0.0183167	-0.005929
CC_1756	Beta-glucosidase	-0.0183205	-0.0261875
CC_1243	NAD-dependent formate dehydrogenase alpha subunit	-0.0183365	-0.012924
CC_1301	myo-inositol catabolism protein iolB	-0.0183583	-0.0348806
CC_2294	Hypothetical protein	-0.018435	-0.03436
CC_2001	Sec-independent protein translocase protein tatC	-0.01845	0.03974
CC_2587	ABC transporter ATP-binding protein	-0.0185012	0.0044625
CC_2500	Phosphoribosylformylglycinamidine synthase	-0.0185033	0.0368633
CC_1183	Zn-dependent hydrolase, glyoxalase II family	-0.0185169	0.0349981
CC_1870	Tyrosyl-tRNA synthetase	-0.0185806	0.0214431
CC_3269	Myo-inositol-1(or 4)-monophosphatase	-0.018625	0.02577
CC_3745	Pyridoxal 5'-phosphate dependent enzyme class III	-0.01866	0.0062
CC_3277	Multimodular transpeptidase-transglycosylase PBP 1A	-0.0187	0.0653375
CC_0921	Two component sensor histidine kinase	-0.0187167	0.00102167
CC_1705	hybrid sensor histidine kinase/receiver domain protein	-0.01877	0.00812071
CC_0810	3-isopropylmalate dehydrogenase	-0.0187767	-0.01991
CC_1829	Urea carboxylase	-0.0187769	-0.00652156
CC_2859	hypothetical protein	-0.01881	0.0038925
CC_0168	Bis(5'-nucleosyl)-tetraphosphatase (symmetrical)	-0.0188539	0.02231
CC_1670	Hypothetical protein	-0.0189383	0.0476883
CC_1916	Membrane endopeptidase, M50 family mmpA	-0.0190232	0.0510117
CC_2078	hypothetical protein	-0.0190244	-0.00531
CC_1141	Glucose-1-phosphate thymidylyltransferase	-0.01905	0.04779
CC_1439	Cystine transport ATP-binding protein	-0.0190556	-0.0252711
CC_3590	Hypothetical protein	-0.0190845	0.00070935
CC_2479	Acyl-CoA dehydrogenase, short-chain specific	-0.0190977	0.00525045
CC_2854	spsG-related polysaccharide biosynthesis protein	-0.0191084	0.0110962
CC_0874	antitoxin protein parD-1	-0.01912	-0.0321907
CC_2005	Chromosome segregation and condensation protein fusion scpAB	-0.0192151	0.00974111
CC_0107	2-polyprenyl-6-methoxyphenol hydroxylase	-0.019225	-0.01053
CC_2926	Hypothetical protein	-0.019225	0.01319
CC_2249	chemotaxis receiver protein cheYIII	-0.0192283	0.0114967
CC_0858	Conserved hypothetical protein	-0.0192667	0.0207833
CC_1045	LSU ribosomal protein L20P	-0.0192688	0.0742875
CC_0112	Conserved hypothetical protein	-0.0192812	0.0169565
CC_1899	Indole-3-glycerol phosphate synthase	-0.01931	0.0324921
CC_0034	Polyribonucleotide nucleotidyltransferase / Polynucleotide adenylyltransferase	-0.0193129	0.0617743
CC_1709	Hypothetical protein	-0.0193921	-0.0164636
CC_1853	Conserved hypothetical protein	-0.0194213	0.0291206
CC_1158	Phosphohydrolase, Icc family	-0.0195	0.00817571
CC_0940	acyl esterase protein	-0.0195183	-0.0164667
CC_2466	DNA polymerase IV-kappa dinB	-0.019585	0.016455
CC_0514	Transposase	-0.0195963	-0.0207256
CC_0139	Iron(III) dicitrate transport protein fecA	-0.0196013	-0.02495
CC_0706	NnrU	-0.019602	0.005215
CC_1509	2-keto-4-pentenoate hydratase family protein	-0.0197322	-0.0137939
CC_3658	Conserved hypothetical protein	-0.019745	0.00454017
CC_0823	2-hydroxyhepta-2,4-diene-1,7-dioate isomerase	-0.0197655	-0.01268
CC_3359	Arginyl-tRNA synthetase	-0.01979	0.02042
CC_0659	O6-methylguanine-DNA methyltransferase	-0.0198445	-0.0006425
CC_2234	Conserved hypothetical protein	-0.019847	-0.0067155
CC_3344	UDP-2,3-diacylglucosamine hydrolase	-0.0198494	0.00608333
CC_1166	O-antigen and teichoic acid membrane transport protein	-0.0198611	0.00132
CC_0731	Hypothetical protein	-0.019905	0.0483475
CC_0844	Hypothetical protein	-0.0199525	0.0340775
CC_2301	O-antigen ligase related enzyme	-0.0200111	0.00457357
CC_3310	RNA polymerase ECF-type sigma factor	-0.020028	-0.0236885
CC_1388	Hypothetical protein	-0.02004	0.023449
CC_3286	Two-component receiver domain protein	-0.0200636	-0.0271625
CC_0533	Hypothetical protein	-0.0200921	-0.04155
CC_0360	Ornithine decarboxylase	-0.0201494	0.0309444
CC_2643	Putative acetyltransferase/acyltransferase	-0.02015	0.0203762
CC_1241	Conserved hypothetical protein	-0.0201814	-0.002559
CC_2202	Transcription elongation factor greB	-0.0201914	-0.01057
CC_2913	L-aspartate oxidase	-0.0201919	0.0289381
CC_0524	Methyltransferase	-0.0202732	0.0131573
CC_3573	Transcriptional regulator, AsnC family	-0.0202778	0.01103
CC_2190	hypothetical protein	-0.0202875	-0.00605
CC_0270	Hypothetical protein	-0.0203012	0.006195
CC_0724	Two component sensor histidine kinase	-0.0203189	0.0175583
CC_3435	Carboxy-terminal processing protease precursor	-0.02033	0.012325
CC_0457	Phosphoribosyl-AMP cyclohydrolase	-0.020363	-0.007491
CC_2975	4-oxalocrotonate tautomerase	-0.0204117	-0.0161975
CC_0817	Hypothetical protein	-0.0204858	-0.00226583
CC_0687	Glyoxalase family protein	-0.02049	-0.056905
CC_3513	Histidyl-tRNA synthetase	-0.0205263	-0.0405317
[truncated: 1,722 more rows]

## Sheet: Sheet2
Data S1B: Microarray data for cells harboring pCT155:Pvan-didA treated with or without vanillate for 45 minutes
Gene number	Annotation	log-fold ratio (+/- van)
CC_1074	Hypothetical protein	-0.514244
CC_2948	Type IV pilin protein pilA	-0.503535
CC_1982	hypothetical protein	-0.446032
CC_0903	Hypothetical protein	-0.42509
CC_2245	Hypothetical protein	-0.420937
CC_3218	Hypothetical protein	-0.40443
CC_1307	Aspartyl protease perP	-0.39285
CC_2483	LAO/AO transport system kinase	-0.377301
CC_2880	toxin protein relE-3	-0.367003
CC_1746	GTP-binding protein hflX	-0.362384
CC_2251	Transcriptional regulator of stalk biogenesis staR	-0.353784
CC_3699	intermediate filament-like cell shape determinant creS	-0.351044
CC_3481	ubiquinone/menaquinone biosynthesis methyltransferase ubiE	-0.3508
CC_3611	Transcriptional regulator	-0.349459
CC_2015	NAD-dependent oxidoreductase	-0.344009
CC_2588	hypothetical protein	-0.340246
CC_0198	tRNA (Guanine-N1) -methyltransferase	-0.33186
CC_0901	Basal-body rod modification protein flgD	-0.328814
CC_3113	L-Ala-D/L-Glu racemase	-0.328791
CC_0167	Hypothetical protein	-0.324358
CC_0925	OAR protein precursor	-0.314413
CC_1874	Bacterial Peptide Chain Release Factor 2 (RF-2)	-0.311614
CC_2507	hypothetical protein	-0.3006
CC_3046	Phosphoserine phosphatase	-0.294641
CC_2324	hybrid sensor histidine kinase/receiver protein	-0.284758
CC_3296	Hypothetical protein	-0.284649
CC_2830	membrane-anchored conserved hypothetical protein	-0.2831
CC_2623	tRNA-Met-CAT	-0.278231
CC_2064	Flagellar basal-body rod protein flgG	-0.27809
CC_0972	Tryptophan halogenase	-0.277795
CC_0699	Conserved hypothetical protein	-0.277367
CC_1301	myo-inositol catabolism protein iolB	-0.27523
CC_1339	Nitrogen regulatory protein GlnK	-0.272723
CC_0956	Hypothetical protein	-0.270139
CC_0950	Conserved hypothetical protein	-0.268646
CC_2443	Aspartate carbamoyltransferase	-0.26654
CC_2967	Cell wall hydrolase family protein	-0.265159
CC_0845	Conserved hypothetical protein	-0.264822
CC_2063	Flagellar basal-body rod protein flgF	-0.26456
CC_0342	Dihydrolipoamide dehydrogenase	-0.264
CC_1394	Hypothetical protein	-0.263
CC_1882	3-dehydroquinate dehydratase	-0.26249
CC_3355	Aminomethyltransferase	-0.261772
CC_0923	Hydroxyacylglutathione hydrolase	-0.259566
CC_3185	Hypothetical protein	-0.259399
CC_2173	lysozyme-family localization factor spmX	-0.258399
CC_1386	Single-stranded-DNA-specific exonuclease recJ	-0.25731
CC_3729	ADA regulatory protein / O6-methylguanine-DNA methyltransferase	-0.256283
CC_1296	Myo-inositol 2-dehydrogenase idhA	-0.25435
CC_3511	ATP phosphoribosyltransferase	-0.25419
CC_3395	Transcriptional regulator, algH	-0.251345
CC_1612	Phenylalanine-4-hydroxylase	-0.249946
CC_2762	Cytochrome c-type biogenesis protein ccmI	-0.249621
CC_0242	Hypothetical protein	-0.2479
CC_0959	Histidine ammonia-lyase	-0.246475
CC_3717	Enoyl-[acyl-carrier protein] reductase (NADH)	-0.240834
CC_3604	NADH-ubiquinone oxidoreductase subunit	-0.240422
CC_0364	Magnesium and cobalt efflux protein corC homolog	-0.239783
CC_1299	myo-inositol catabolism protein iolD	-0.236759
CC_3144	Hypothetical protein	-0.236033
CC_2545	UDP-N-acetylenolpyruvoylglucosamine reductase	-0.234411
CC_2512	toxin protein relE-2	-0.23418
CC_1763	Transcriptional regulator, MerR family	-0.232765
CC_3089	Conserved hypothetical protein	-0.232482
CC_2110	Acetyltransferase	-0.231907
CC_1896	Hypothetical protein	-0.2319
CC_2075	Conserved hypothetical protein	-0.231034
CC_2582	Flagellar P-ring protein flgI	-0.230962
CC_3676	Hypothetical protein	-0.229291
CC_0810	3-isopropylmalate dehydrogenase	-0.229002
CC_0300	Parathion hydrolase	-0.22834
CC_0316	Hypothetical protein	-0.227558
CC_2566	Transcriptional regulator	-0.227367
CC_3576	IolS protein	-0.227175
CC_2946	Pilus assembly protein CpaB	-0.226527
CC_0057	Ferric uptake regulation protein	-0.226522
CC_0387	Conserved hypothetical protein	-0.226314
CC_0832	Flp/Fap pilin component protein	-0.225964
CC_3328	Hypothetical protein	-0.225941
CC_2445	hypothetical protein	-0.225638
CC_2188	Transcriptional regulator, MarR family	-0.224302
CC_2199	Conserved hypothetical protein	-0.223605
CC_0128	Hypothetical protein	-0.223003
CC_0203	Sterol desaturase family protein	-0.222224
CC_1607	Succinylglutamic semialdehyde dehydrogenase	-0.221422
CC_3760	Transcription termination factor rho	-0.221241
CC_0758	Two-component response regulator fixJ	-0.219913
CC_1928	Inosine-uridine preferring nucleoside hydrolase	-0.2198
CC_1253	LSU ribosomal protein L22P	-0.21935
CC_3439	Hypothetical protein	-0.218762
CC_2579	Aminopeptidase	-0.218524
CC_0488	Hypothetical protein	-0.218278
CC_1891	Hypothetical protein with pentapeptide repeats	-0.217651
CC_1246	Hypothetical protein	-0.217121
CC_2935	Cytochrome c	-0.216346
CC_1211	Hypothetical protein	-0.215661
CC_2799	Peptidyl-prolyl cis-trans isomerase	-0.215485
CC_2476	hypothetical protein	-0.215082
CC_3315	AAA-family response regulator tacA	-0.21464
CC_1298	5-dehydro-2-deoxygluconokinase iolC	-0.214158
CC_0902	Flagellar hook protein flgE	-0.214074
CC_2146	putative carboxymuconolactone decarboxylase family protein	-0.213121
CC_0921	Two component sensor histidine kinase	-0.212716
CC_2316	Transcriptional regulator	-0.212469
CC_3367	AraC-family transcription regulator ftrA	-0.212324
CC_0495	conserved hypothetical protein	-0.212086
CC_0369	Putative ATP synthase protein I	-0.211367
CC_0658	Metal-dependent hydrolase	-0.211142
CC_0799	Para-nitrobenzyl esterase	-0.210659
CC_1160	Sphingosine kinase/diacylglycerol kinase-related protein	-0.209029
CC_3528	Succinate dehydrogenase membrane anchor subunit	-0.208208
CC_0482	5-methyltetrahydropteroyltriglutamate--homocysteine methyltransferase	-0.208165
CC_3124	Hypothetical protein	-0.207528
CC_0873	toxin protein parE-1	-0.207036
CC_0791	Trp repressor binding protein	-0.20406
CC_0217	Thiol:disulfide interchange protein DsbD	-0.203523
CC_3401	Zinc-finger protein	-0.203042
CC_3184	YcfA superfamily protein	-0.202029
CC_2335	TonB accessory protein exbD	-0.201722
CC_2066	Flagellar L-ring protein flgH	-0.199939
CC_2550	Hypothetical exported protein	-0.198985
CC_2213	Diaminopimelate decarboxylase	-0.198607
CC_0809	Transcriptional regulator	-0.198093
CC_0498	hypothetical protein (RDD superfamily)	-0.197788
CC_0836	PAS-family sensor histidine kinase	-0.19751
CC_0384	Esterase Lipase Family Protein	-0.196388
CC_0898	flagellar hook-associated protein flgL	-0.196066
CC_0948	Conserved hypothetical protein	-0.195051
CC_0084	Class 1 lysyl-tRNA synthetase	-0.194859
CC_0436	Receiver domain-glutamate methylesterase cheBI	-0.194225
CC_2846	Conserved hypothetical protein	-0.193352
CC_2504	Conserved hypothetical protein	-0.19315
CC_2908	CDP-diacylglycerol--glycerol-3-phosphate 3-phosphatidyltransferase	-0.192844
CC_3504	Zinc metalloprotease	-0.192733
CC_2824	Microcin-processing peptidase 1 (PmbA)	-0.19206
CC_0465	Putative rhamnosyl transferase	-0.191459
CC_3419	Transporter	-0.191303
CC_2224	Arogenate dehydrogenase / Prephenate dehydrogenase	-0.191192
CC_0899	flagellar hook-associated protein flaN	-0.190564
CC_3575	Spore coat polysaccharide biosynthesis protein spsF	-0.190003
CC_3072	Hypothetical protein	-0.188283
CC_0361	Phosphonates transport ATP-binding protein phnC	-0.187909
CC_3690	Hypothetical cytosolic protein	-0.186617
CC_3154	Chorismate synthase	-0.186326
CC_0952	Hypothetical protein	-0.186111
CC_3211	DNA polymerase III alpha subunit	-0.185955
CC_1554	Phosphohydrolase (MutT/nudix family protein)	-0.185731
CC_2219	1-acyl-sn-glycerol-3-phosphate acyltransferase	-0.184738
CC_1986	Acylamino-acid-releasing enzyme	-0.18472
CC_2747	Hypothetical membrane spanning protein	-0.184701
CC_3044	Dihydroxy-acid dehydratase	-0.184598
CC_3460	D-aminoacylase	-0.184445
CC_2131	Acyl-CoA dehydrogenase	-0.184117
CC_3350	Hypothetical protein	-0.184076
CC_2354	Transporter, MFS superfamily	-0.183599
CC_0373	Chromosome partition protein smc	-0.183286
CC_0734	Hypothetical protein	-0.1825
CC_1006	Transcriptional regulator	-0.181791
CC_2584	Flagellar basal-body protein flbY	-0.180851
CC_1300	myo-inositol catabolism protein iolE	-0.180653
CC_0984	Gamma-glutamyltranspeptidase	-0.180573
CC_2474	NTF2 enzyme family protein	-0.180389
CC_1121	Phosphoadenosine phosphosulfate reductase	-0.180161
CC_0858	Conserved hypothetical protein	-0.179968
CC_2604	Serine--pyruvate aminotransferase	-0.179951
CC_9983	n/a	-0.1791
CC_2081	hypothetical protein	-0.178711
CC_1884	Biotin carboxylase	-0.178658
CC_2704	hypothetical protein	-0.178164
CC_2882	hypothetical protein	-0.177391
CC_2361	Glutathionylspermidine synthase family	-0.177338
CC_0762	Cytochrome bd-type quinol oxidase, subunit 1 cydA	-0.176515
CC_0137	AmpG protein	-0.176313
CC_0211	Agmatine deiminase	-0.174627
CC_0463	Hypothetical cytosolic protein	-0.174466
CC_0859	inositol ABC transporter, periplasmic inositol-binding protein ibpA	-0.173748
CC_0840	3-demethylubiquinone 3-methyltransferase	-0.173446
CC_2800	hypothetical protein	-0.173161
CC_0269	Recombination protein recR	-0.172318
CC_0431	Virus Protein	-0.17219
CC_2821	Conserved hypothetical protein	-0.171969
CC_2197	2-polyprenyl-3-methyl-6-methoxy-1,4-benzoquinol hydroxylase	-0.171384
CC_1543	Rod shape-determining protein mreB	-0.171007
CC_2888	Porin	-0.170752
CC_1389	Electron transport complex I subunit, NADH-ubiquinone oxidoreductase	-0.170624
CC_0961	Atrazine chlorohydrolase	-0.170567
CC_1116	Chorismate mutase	-0.169889
CC_0993	Transcriptional regulator	-0.169818
CC_0115	Transcriptional regulators, MarR/EmrR family	-0.169649
CC_2583	Chemotactic signal-response protein cheL	-0.169591
CC_1044	Phenylalanyl-tRNA synthetase alpha chain	-0.169005
CC_0710	ADA regulatory protein / O6-methylguanine-DNA methyltransferase	-0.168981
CC_1343	Hypothetical cytosolic protein	-0.168845
CC_0953	Flagellar basal-body rod protein flgB	-0.168769
CC_1515	Phosphate-binding protein	-0.168581
CC_3732	Transporter	-0.168291
CC_3354	Glycine cleavage system H protein	-0.168207
CC_0951	Flagellar biosynthetic protein fliP	-0.167973
CC_1085	Hypothetical cytosolic protein	-0.167668
CC_1257	SSU ribosomal protein S17P	-0.167573
CC_1425	3-mercaptopyruvate sulfurtransferase	-0.166479
CC_1968	Nitrogen regulatory protein P-II	-0.166357
CC_2141	Transcriptional regulator, ArsR family / SAM-dependent methyltransferase	-0.16627
CC_1943	hypothetical protein	-0.165941
CC_2082	Leucine dehydrogenase	-0.165672
CC_2996	Hypothetical protein	-0.165483
CC_1057	2-dehydro-3-deoxygluconokinase	-0.16528
CC_1561	Hypothetical protein	-0.164634
CC_3485	Aspartate-semialdehyde dehydrogenase	-0.164578
CC_1033	DNA-cytosine methyltransferase	-0.163995
CC_0771	Acetyl esterase	-0.163604
CC_1495	4-Hydroxy-2-oxoglutarate aldolase / 2-dehydro-3-deoxyphosphogluconate aldolase	-0.163437
CC_1263	LSU ribosomal protein L6P	-0.163411
CC_2138	5-methyltetrahydrofolate--homocysteine methyltransferase homocysteine-binding subunit	-0.163358
CC_2864	Transcriptional regulator, ArsR family	-0.163207
CC_0828	Carbon-nitrogen hydrolase family protein	-0.162986
CC_1193	Transporter	-0.162868
CC_0326	Ribosomal-protein-alanine acetyltransferase	-0.162363
CC_3249	Phosphoglycerate kinase	-0.161647
CC_3470	Histidine phosphotransferase chpT	-0.161595
CC_2730	Ice nucleation protein	-0.161135
CC_1438	Hypothetical protein	-0.161042
CC_1415	Conserved hypothetical protein	-0.161011
CC_0160	DNA gyrase subunit B	-0.160942
CC_1944	hypothetical protein	-0.160801
CC_0368	ATP synthase A chain	-0.160511
CC_3374	Hypothetical protein	-0.160067
CC_2113	Farnesyl pyrophosphate synthetase / Geranyltranstransferase / Farnesyltransferase / Decaprenyl diphosphate synthase	-0.159826
CC_0957	Urocanate hydratase	-0.15937
CC_0111	DNA-binding protein	-0.159339
CC_0838	ABC transporter ATP-binding protein	-0.15931
CC_1254	SSU ribosomal protein S3P	-0.159007
CC_0046	Hypothetical cytosolic protein	-0.1589
CC_0193	3-isopropylmalate dehydrogenase	-0.158813
CC_2186	Laminin G Domain protein	-0.158549
CC_3005	PhnA protein	-0.158095
CC_0256	Pyridoxine kinase	-0.158015
CC_1220	histidine phosphotransferase domain protein	-0.157866
CC_1544	Rod shape-determining protein mreC	-0.157136
CC_3649	Acyl-CoA thioesterase	-0.156528
CC_0424	Transcriptional regulator, AsnC family	-0.156495
CC_1276	Transporter	-0.156459
CC_3692	Outer membrane lipoprotein	-0.156234
CC_0523	Endonuclease/Exonuclease/phosphatase family protein	-0.155776
CC_1437	ATP-dependent DNA helicase recG	-0.155573
CC_1893	Triosephosphate isomerase	-0.155321
CC_0011	Chaperone protein dnaJ	-0.155027
CC_3432	iojap protein family	-0.154709
CC_1514	Hypothetical protein	-0.15449
CC_3364	Homoserine kinase	-0.154162
CC_3041	Flagellar export protein FliJ	-0.154126
CC_3682	Tellurium resistance protein terC	-0.153814
CC_0493	Conserved hypothetical protein	-0.153735
CC_2165	Pantoate--beta-alanine ligase	-0.153347
CC_3741	Transporter	-0.152889
CC_2205	tRNA synthetases class I, catalytic domain	-0.152393
CC_1915	Outer membrane protein assembly factor yaeT	-0.152376
CC_2252	Myo-inositol-1(or 4)-monophosphatase	-0.152338
CC_1601	Hypothetical protein	-0.152336
CC_0012	DNA mismatch repair protein mutS	-0.152003
CC_0906	Flagellar motor switch protein fliG	-0.151857
CC_3739	MuttS related protein	-0.151821
CC_0893	Acetyltransferase	-0.151457
CC_0958	N-formylglutamate deformylase	-0.151434
CC_1087	RecA protein	-0.151405
CC_2766	Two-component response regulator	-0.151292
CC_2060	polar flagellum positioning protein pflI	-0.150443
CC_1940	NADH-quinone oxidoreductase chain K	-0.150086
CC_3269	Myo-inositol-1(or 4)-monophosphatase	-0.149999
CC_1072	Ribonuclease H	-0.149934
CC_0472	Ubiquinol-cytochrome c reductase iron-sulfur subunit	-0.149696
CC_1761	Transposase	-0.149677
CC_1684	Hypothetical protein	-0.149654
CC_0237	Two-component response regulator chvI	-0.149616
CC_0622	5-methylcytosine-specific restriction enzyme MRR	-0.148989
CC_0874	antitoxin protein parD-1	-0.148866
CC_3759	Quinone oxidoreductase	-0.148771
CC_2520	RRNA methylase, SpoU family	-0.148687
CC_2508	hypothetical protein	-0.148473
CC_0782	Hypothetical protein	-0.148405
CC_1264	LSU ribosomal protein L18P	-0.148253
CC_0462	transport protein	-0.148192
CC_2196	Disulfide bond formation protein B	-0.148033
CC_0711	Ferrous iron transport protein A	-0.147818
CC_0040	Hypothetical protein	-0.147621
CC_0954	Flagellar basal-body rod protein flgC	-0.147547
CC_0761	ABC transporter, ATP-binding protein cydD	-0.147536
CC_0841	Hypothetical protein	-0.147241
CC_0700	Lipoprotein signal peptidase	-0.146986
CC_0860	inositol transport ATP-binding protein iatA	-0.146808
CC_3066	Glutamate N-acetyltransferase / Amino-acid acetyltransferase	-0.14635
CC_0154	GrpE protein	-0.146344
CC_2446	Hypothetical membrane spanning protein	-0.146152
CC_1247	SSU ribosomal protein S10P	-0.145801
CC_0821	xylose dehydrogenase xylB	-0.145575
CC_2179	Propionyl-CoA carboxylase biotin-containing subunit	-0.145477
CC_1895	Anthranilate synthase component I	-0.145413
CC_3731	Endonuclease III	-0.145325
CC_2995	Acetyl-coenzyme A carboxylase carboxyl transferase subunit alpha	-0.145284
CC_0678	Hypothetical protein	-0.145002
CC_0017	Molybdopterin converting factor, small subunit	-0.144894
CC_0843	Aspartokinase	-0.144677
CC_0397	Delta(3)-cis-delta(2)-trans-enoyl-CoA isomerase	-0.144219
CC_1620	GMP synthase [glutamine-hydrolyzing]	-0.144017
CC_1056	Hypothetical cytosolic protein	-0.14399
CC_2650	Glutaminyl-peptide cyclotransferase	-0.143827
CC_3415	surface protein	-0.143614
CC_1521	acyltransferase 3	-0.143508
CC_0807	Cation/multidrug efflux pump acrB2	-0.143493
CC_3743	Two-component response regulator cenR	-0.143415
CC_0153	Heat-inducible transcription repressor hrcA	-0.142908
CC_2438	Aspartyl/glutamyl-tRNA(Asn/Gln) amidotransferase subunit C	-0.142837
CC_0702	Endopeptidase degP	-0.142735
CC_0793	Flagellin	-0.142697
CC_2645	hypothetical protein	-0.142675
CC_0100	Hypothetical cytosolic protein	-0.14259
CC_2242	Ornithine carbamoyltransferase	-0.142269
CC_3403	Cytochrome c oxidase assembly protein ctaG	-0.142247
CC_2849	Hypothetical protein	-0.141886
CC_3626	DNA-cytosine methyltransferase	-0.141884
CC_1972	Dihydroorotase	-0.141792
CC_0991	TonB-dependent receptor	-0.141611
CC_0802	toxin protein relE-1	-0.141136
CC_2018	Periplasmic glucan glucosyltransferase	-0.140993
CC_2231	hypothetical protein	-0.140891
CC_2122	Conserved hypothetical protein	-0.140581
CC_2111	Hypothetical membrane spanning protein	-0.139512
CC_0365	ATP synthase B chain	-0.13938
CC_1252	SSU ribosomal protein S19P	-0.139302
CC_0674	Conserved hypothetical protein	-0.139218
CC_0869	6-aminohexanoate-dimer hydrolase	-0.139119
CC_2444	Dihydroorotase	-0.139117
CC_3527	Succinate dehydrogenase flavoprotein subunit	-0.13885
CC_3079	Hypothetical cytosolic protein	-0.138848
CC_2608	Transcriptional regulator, TetR family	-0.138666
CC_3335	Hypothetical cytosolic protein	-0.138595
CC_3565	Aminopeptidase N	-0.138349
CC_2455	Aspartate aminotransferase	-0.138209
CC_2287	TonB-dependent maltose outer membrane transporter malA	-0.138148
CC_3693	Organic solvent resistance transport system Ttg2D protein	-0.138011
CC_2672	Parathion hydrolase	-0.137639
CC_0150	Transcriptional regulator, Cro/CI family	-0.137427
CC_0861	inositol ABC transport system, permease protein iatP	-0.137422
CC_0938	Hypothetical protein	-0.137294
CC_3371	DNA integration/recombination/inversion protein	-0.13722
CC_0192	Long-chain-fatty-acid--CoA ligase	-0.137139
CC_1099	TonB-dependent outer membrane receptor	-0.137131
CC_0423	Hypothetical protein	-0.136709
CC_3694	Organic solvent resistance transport system Ttg2C protein	-0.136655
CC_0085	Phosphoglucomutase / Phosphomannomutase	-0.136222
CC_3319	Hypothetical cytosolic protein	-0.13615
CC_2367	hypothetical protein	-0.136149
CC_3197	Cation/multidrug efflux pump acrB	-0.135297
CC_1614	Exopolyphosphatase	-0.134947
CC_1522	NAD-dependent DNA ligase	-0.134727
CC_1119	Sulfite reductase (Ferredoxin)	-0.134513
CC_0854	Hypothetical protein	-0.1345
CC_1164	NADH-ubiquinone oxidoreductase	-0.134042
CC_0877	Zinc metalloprotease	-0.133935
CC_2209	Acetyltransferase	-0.133478
CC_2243	Acetylornithine aminotransferase / Succinyldiaminopimelate aminotransferase	-0.133421
CC_3186	Conserved hypothetical protein	-0.133395
CC_3428	2,5-diketo-D-gluconic acid reductase	-0.133385
CC_0752	Hypoxia transcriptional regulator fixK	-0.133292
CC_3653	Signal recognition particle GTPase, SRP	-0.132985
CC_3578	Creatinine amidohydrolase family protein	-0.132893
CC_0501	hypothetical protein	-0.132829
CC_2232	Transcriptional regulator, Cro/CI family	-0.132828
CC_0396	Transcriptional regulator, MarR family	-0.132403
CC_1265	SSU ribosomal protein S5P	-0.132289
CC_1258	LSU ribosomal protein L14P	-0.132217
CC_0842	Hypothetical protein	-0.132186
CC_3410	Hypothetical membrane associated protein	-0.132086
CC_2809	N-acyl-L-amino acid amidohydrolase	-0.132005
CC_2059	Hypothetical protein	-0.131609
CC_3476	Conserved hypothetical protein	-0.131296
CC_1613	Hemimethylated DNA-binding protein yccV	-0.130884
CC_1367	Hypothetical protein	-0.130642
CC_0672	Cobaltochelatase cobT subunit	-0.130437
CC_0293	Phosphate transport system protein phoU	-0.130236
CC_2365	surface protein	-0.130102
CC_1251	LSU ribosomal protein L2P	-0.129826
CC_3427	Integral membrane protein	-0.129746
CC_3498	3-hydroxybutyryl-CoA dehydratase	-0.129704
CC_1582	Peptidyl-prolyl cis-trans isomerase	-0.129497
CC_1433	Conserved hypothetical protein	-0.129405
CC_0719	Hypothetical protein	-0.129215
CC_2574	Transcriptional regulator, AraC family	-0.12906
CC_2022	Glyoxalase family protein	-0.12904
CC_0994	Conserved hypothetical cytosolic protein	-0.128488
CC_1660	DNA repair protein RadA	-0.128357
CC_0319	LSU ribosomal protein L21P	-0.127992
CC_0117	Phosphoglucosamine mutase	-0.127795
CC_1120	Oxidoreductase	-0.127789
CC_1153	Conserved hypothetical protein	-0.127722
CC_1106	Ice nucleation protein	-0.127403
CC_1351	Phosphoglycerate mutase family protein	-0.127401
CC_2191	Glutathione peroxidase	-0.127353
CC_3232	TolR protein	-0.127258
CC_3440	Conserved hypothetical protein	-0.127227
CC_3032	Aminoacyl-histidine dipeptidase	-0.127222
CC_1097	Chromate transport protein	-0.12702
CC_1133	Transporter, MFS superfamily	-0.126897
CC_3006	Integrase/recombinase (XerD/RipX family)	-0.126657
CC_1152	Nucleotidyltransferase family protein	-0.126339
CC_1937	NADH-quinone oxidoreductase chain N	-0.12625
CC_3646	Hypothetical cytosolic protein	-0.125943
CC_2605	Chitooligosaccharide deacetylase	-0.125889
CC_2628	holdfast attachment protein hfaA	-0.125689
CC_1813	Enoyl-CoA hydratase/isomerase family protein	-0.125603
CC_1266	LSU ribosomal protein L30P	-0.12528
CC_0078	Hypothetical protein	-0.125232
CC_3612	Small-conductance mechanosensitive channel mcsS	-0.125018
CC_2756	toxin protein parE-3	-0.124979
CC_3647	Hypothetical protein	-0.1249
CC_0247	Two-component receiver protein	-0.1249
CC_0246	Cyclohexanol dehydrogenase	-0.124796
CC_2331	DNA-binding protein HU	-0.124729
CC_9959	n/a	-0.1246
CC_2760	Heme chaperone--apocytochrome heme-lyase	-0.124092
CC_0210	TonB-dependent receptor	-0.123978
CC_0648	RNA polymerase sigma factor	-0.123959
CC_0896	Sensory transduction protein kinase	-0.123824
CC_1344	Predicted metal-dependent hydrolase	-0.123805
CC_0998	ABC transporter ATP-binding protein	-0.123658
CC_3151	Conserved hypothetical protein	-0.123373
CC_2823	Zinc metalloprotease	-0.123249
CC_0430	Methyl-accepting chemotaxis protein	-0.123171
CC_2294	Hypothetical protein	-0.122775
CC_2107	Hypothetical protein	-0.12269
CC_1009	Type I secretion adaptor protein rsaE	-0.122678
CC_2839	flgE-related flagellar hook protein	-0.122528
CC_1757	Glucosylceramidase	-0.122448
CC_2541	Cell division protein ftsA	-0.122418
CC_0992	Hypothetical protein	-0.122386
CC_0304	Hypothetical lipoprotein	-0.122224
CC_2947	Pilus assembly prepilin peptidase CpaA	-0.122218
CC_0962	Histidine utilization repressor	-0.122177
CC_2292	hypothetical protein	-0.122106
CC_1949	hypothetical protein	-0.12205
CC_2500	Phosphoribosylformylglycinamidine synthase	-0.121984
CC_2057	Glucose-6-phosphate 1-dehydrogenase	-0.12186
CC_1989	Mth938-like membrane protein	-0.121727
CC_3495	Methyltransferase	-0.121241
CC_1693	DNA polymerase III, chi subunit	-0.12118
CC_0496	LSU ribosomal protein L10P	-0.121126
CC_1209	Hypothetical protein	-0.120672
CC_1271	SSU ribosomal protein S11P	-0.120665
CC_0145	Oxygen-independent coproporphyrinogen-III oxidase	-0.120568
CC_1361	Thiamine-monophosphate kinase	-0.120515
CC_1729	Dihydrolipoamide acetyltransferase component of pyruvate dehydrogenase complex	-0.120408
CC_1008	Type I protein secretion ATP-binding protein rsaD	-0.120375
CC_1341	Glycyl-tRNA synthetase alpha chain	-0.120315
CC_3080	Nucleotidyltransferase	-0.120267
CC_0123	Conserved hypothetical protein	-0.120238
CC_1674	Malonyl-CoA-[acyl-carrier-protein] transacylase	-0.120205
CC_1842	Two-component response regulator	-0.119684
CC_1063	Histidine protein kinase divJ	-0.119414
CC_3037	Predicted transcriptional regulator, antitoxin protein higA	-0.119217
CC_3600	ABC transporter ATP-binding protein	-0.119136
CC_0679	Hypothetical protein	-0.118903
CC_0473	Cytochrome b	-0.118783
CC_2087	Thioesterase superfamily protein	-0.118616
CC_2033	Aspartate racemase	-0.11852
CC_2125	Quinone oxidoreductase	-0.118496
CC_1980	Ribosomal large subunit pseudouridine synthase C	-0.118171
CC_2637	Conserved hypothetical protein	-0.118152
CC_0279	Methionyl-tRNA formyltransferase	-0.118143
CC_1702	Phosphoribosylglycinamide formyltransferase	-0.118097
CC_2660	TonB dependent receptor	-0.118013
CC_3323	Aldose 1-epimerase	-0.118004
CC_2945	Outer membrane pilus secretion channel cpaC	-0.117926
CC_0766	GTP-binding protein YihA	-0.117624
CC_1662	MarC family integral membrane protein	-0.117579
CC_1659	Colicin V production protein	-0.117467
CC_2868	N-acetylneuraminate synthase	-0.117265
CC_1475	Ice nucleation protein	-0.1172
CC_0143	Endonuclease	-0.117091
CC_3298	Sodium export permease protein	-0.1169
CC_0738	Aspartate aminotransferase	-0.116688
CC_2426	oligosaccharide translocase/flippase hfsF	-0.116643
CC_3210	UDP-N-acetylglucosamine 4,6-dehydratase / UDP-D-quinovosamine 4-dehydrogenase	-0.116622
CC_3013	TonB-dependent outer membrane receptor	-0.116448
CC_0704	3-hydroxybutyryl-CoA dehydratase	-0.116384
CC_0366	ATP synthase B' chain	-0.116098
CC_0309	Microcin-processing peptidase 1 (PmbA)	-0.116064
CC_3004	Hypothetical protein	-0.115896
CC_1520	Hypothetical ABC transporter permease protein	-0.11582
CC_0434	Chemotaxis protein cheW	-0.11572
CC_0109	ATP-dependent endopeptidase Lon	-0.115533
CC_2002	Sec-independent protein translocase protein tatB	-0.115335
CC_3667	Aconitate hydratase	-0.115057
CC_2503	bolA-related transcriptional regulator	-0.114978
CC_3204	Homoserine O-acetyltransferase	-0.114938
CC_3577	Xanthine and CO dehydrogenases maturation factor, XdhC/CoxF family	-0.11473
CC_2902	Patatin family phospholipase domain protein	-0.114594
CC_3677	Transcriptional regulator, MarR family	-0.114412
CC_2473	Enantioselective peptide amidase	-0.114344
CC_0124	3-hydroxyacyl CoA dehydrogenase	-0.114074
CC_2620	Urate oxidase	-0.114066
CC_2540	Cell division protein ftsZ	-0.114057
CC_0502	DNA-directed RNA polymerase beta chain	-0.113812
CC_1948	hypothetical protein	-0.113778
CC_0960	Imidazolonepropionase	-0.113769
CC_2102	Hypothetical protein	-0.113303
CC_2303	Ribose 5-phosphate isomerase	-0.113099
CC_1938	NADH-quinone oxidoreductase chain M	-0.112709
CC_0884	Transcriptional regulator, GntR family	-0.112688
CC_0266	MutT-like protein	-0.112581
CC_1151	L-lactate dehydrogenase (FMN-linked)	-0.112387
CC_2255	hypothetical protein	-0.111991
CC_1203	Periplasmic multidrug efflux lipoprotein precursor	-0.111966
CC_1093	TonB-dependent outer membrane receptor	-0.111953
CC_1617	Inosine-5'-monophosphate dehydrogenase	-0.111938
CC_1787	Periplasmic multidrug efflux lipoprotein precursor	-0.111491
CC_0835	ATP-dependent RNA helicase	-0.111214
CC_1973	Dihydroorotase	-0.111058
CC_0272	Peptide deformylase	-0.110941
CC_3012	Cytidine deaminase	-0.110746
CC_3226	Cell division protein ftsH	-0.110401
CC_1946	NADH-quinone oxidoreductase chain G	-0.110265
CC_0003	Shikimate 5-dehydrogenase	-0.110168
CC_0511	Acetoacetyl-CoA reductase	-0.110054
CC_3162	CBS pair-family sensor histidine kinase/receiver domain protein	-0.110001
CC_3545	N-(5'-phosphoribosyl)anthranilate isomerase	-0.109885
CC_3520	Hypothetical protein	-0.1096
CC_0569	Hypothetical membrane spanning protein	-0.10957
CC_3550	Dihydrodipicolinate reductase	-0.109412
CC_0483	Integral membrane protein	-0.109363
CC_3405	Protoheme IX farnesyltransferase coxE	-0.109257
CC_3592	Small heat shock protein	-0.109109
CC_0126	Transporter, LysE family	-0.109081
CC_1913	UDP-3-O-[3-hydroxymyristoyl] glucosamine N-acyltransferase	-0.108811
CC_3351	Hypothetical protein	-0.108807
CC_2997	CYTOCHROME P450 IVA5	-0.108609
CC_3727	ATP-dependent endopeptidase hsl proteolytic subunit hslV	-0.108396
CC_0451	Zn-dependent hydrolase, glyoxalase II family	-0.108361
CC_3549	NADP-dependent malic enzyme	-0.108326
CC_2026	Conserved hypothetical protein	-0.108255
CC_3132	Gamma-aminobutyrate aminotransferase	-0.108115
CC_0163	Conserved hypothetical protein	-0.107821
CC_2366	surface protein	-0.107815
CC_0091	MHYT/PAS-family GGDEF/EAL protein	-0.107745
CC_0929	Transposase	-0.10765
CC_1523	DNA polymerase III alpha subunit	-0.10764
CC_2089	Nucleoside permease nupC	-0.107601
CC_0019	Molybdopterin-guanine dinucleotide biosynthesis protein A	-0.10755
CC_0072	Porphobilinogen deaminase	-0.107547
CC_1505	Transcriptional regulator, ArsR family	-0.107543
CC_3633	dTDP-4-dehydrorhamnose 3,5-epimerase	-0.107376
CC_0474	Cytochrome c1	-0.107239
CC_0054	Predicted metal-dependent hydrolase	-0.107228
CC_0142	Tetratricopeptide repeat family protein	-0.107115
CC_2492	Phosphoribosylformylglycinamidine synthase, purS component	-0.10702
CC_2362	putative alpha helical protein	-0.106893
CC_1887	NADH dehydrogenase	-0.106464
CC_3489	Beta-lactamase family protein	-0.106357
CC_2497	Phosphoribosylformylglycinamidine synthase	-0.106338
CC_1939	NADH-quinone oxidoreductase chain L	-0.106103
CC_2065	Flagella basal body P ring formation protein flgA	-0.105588
CC_2013	Transporter, LysE family	-0.105499
CC_0290	Phosphate transport system permease protein pstC	-0.105479
CC_2858	hypothetical protein	-0.10545
CC_2943	Pilus assembly ATPase cpaE	-0.105424
CC_2382	UDP-glucose 6-dehydrogenase	-0.105376
CC_1302	Malonate-semialdehyde dehydrogenase iolA	-0.105369
CC_3597	Ribosome-associated factor Y	-0.105341
CC_2530	Rieske (2Fe-2S) domain protein	-0.105286
CC_3720	3-hydroxydecanoyl-[acyl-carrier-protein] dehydratase	-0.105114
CC_1997	Protein-L-isoaspartate O-methyltransferase	-0.104997
CC_3400	Cytochrome c oxidase assembly protein Surf1	-0.104864
CC_3733	Fructokinase	-0.104772
CC_0768	Ribonuclease P protein component	-0.104527
CC_1998	Acid phosphatase surE	-0.104499
CC_0940	acyl esterase protein	-0.104492
CC_0006	Enoyl-CoA hydratase	-0.104256
CC_2007	sporulation domain-containing protein	-0.104207
CC_1706	Penicillin-binding protein	-0.104081
CC_2617	XdhC protein (assists in molybdopterin insertion into xanthine dehydrogenase)	-0.104079
CC_3201	SSU ribosomal protein S7P	-0.10406
CC_0411	Hypothetical protein	-0.10399
CC_0570	Conserved hypothetical membrane protein	-0.103961
CC_0050	S-adenosylmethionine synthetase	-0.103902
CC_0897	tRNA (5-methylaminomethyl-2-thiouridylate)-methyltransferase	-0.103885
CC_1122	Penicillin acylase	-0.103645
CC_0074	Conserved hypothetical protein	-0.103504
CC_0872	Xylene monooxygenase electron transfer component	-0.103465
CC_2614	Hypothetical protein	-0.103462
CC_0388	Dihydroorotase	-0.103175
CC_1844	Transcription-repair coupling factor	-0.102933
CC_3008	Shikimate kinase	-0.102933
CC_3529	Succinate dehydrogenase cytochrome B-556 subunit	-0.10293
CC_3061	Hypothetical membrane spanning protein	-0.102834
CC_3396	GGDEF/EAL diguanylate cyclase-phosphodiesterase	-0.102734
CC_1007	S-layer protein rsaA	-0.102577
CC_1248	LSU ribosomal protein L3P	-0.101978
CC_2842	Methyl-accepting chemotaxis protein	-0.1018
CC_0405	Acetyltransferase	-0.101706
CC_3736	1-(5-phosphoribosyl)-5-[(5-phosphoribosylamino)methylideneamino] imidazole-4-carboxamide isomerase	-0.1017
CC_3701	GumN superfamily protein	-0.101671
CC_0105	Orotidine 5'-phosphate decarboxylase	-0.101659
CC_1941	NADH-quinone oxidoreductase chain J	-0.101509
CC_0255	Esterase	-0.101463
CC_3715	Multidrug resistance protein B	-0.101369
CC_3130	Glutamine synthetase	-0.101006
CC_2576	two-component receiver domain protein	-0.100983
CC_3607	Glutamate synthase [NADPH] large chain	-0.100883
CC_2195	Putative membrane-associated alkaline phosphatase	-0.100728
CC_0267	DNA polymerase III subunit gamma/tau	-0.100726
CC_1275	Conserved hypothetical protein	-0.100659
CC_0386	ADP-heptose--LPS heptosyltransferase	-0.100597
CC_2903	Cold shock protein	-0.100477
CC_1861	SufD protein	-0.100265
CC_1817	Gamma-hexachlorocyclohexane dehydrochlorinase	-0.100064
CC_2200	HNH endonuclease family protein	-0.0999976
CC_1125	Conserved hypothetical protein	-0.099977
CC_0275	Succinyl-diaminopimelate desuccinylase	-0.099819
CC_0087	Dienelactone hydrolase-related protein	-0.0997016
CC_0433	Chemotaxis histidine kinase protein cheAI	-0.0996109
CC_2960	Transcriptional regulator, AraC family	-0.0995199
CC_3650	Phosphohydrolase (MutT/nudix family protein)	-0.0993011
CC_2056	6-phosphogluconolactonase	-0.098863
CC_0075	HemY domain membrane protein	-0.0988471
CC_3223	Phosphomethylpyrimidine kinase / Hydroxymethylpyrimidine kinase	-0.0988212
CC_2891	Methyltransferase	-0.0986636
CC_3425	NADH-ubiquinone oxidoreductase	-0.0984048
CC_0318	LSU ribosomal protein L27P	-0.0983972
CC_2302	Glutathione reductase	-0.0983962
CC_2080	Transcriptional regulator, TetR family	-0.0983096
CC_1024	Beta/Gamma crystallin domain protein	-0.0977923
CC_3695	Organic solvent resistance transport system permease	-0.0977233
CC_2491	Phosphoribosylamidoimidazole-succinocarboxamide synthase	-0.0974559
CC_2091	ABC transporter ATP-binding protein	-0.0973137
CC_1066	Hypothetical protein	-0.0971742
CC_0633	Hypothetical protein	-0.0969408
CC_2233	Conserved hypothetical protein	-0.0968968
CC_0489	Conserved hypothetical protein DUF497	-0.0968105
CC_1359	6,7-dimethyl-8-ribityllumazine synthase	-0.0967864
CC_0669	Hypothetical protein	-0.0966504
CC_3025	Chemotaxis protein cheW	-0.0964648
CC_0172	General secretion pathway protein C	-0.0962931
CC_0230	Ribosomal large subunit pseudouridine synthase B	-0.0961748
CC_3571	Alpha2 macroglobulin domain-containing extracellular protein	-0.0960867
CC_3530	Phosphohydrolase (MutT/nudix family protein)	-0.0960651
CC_0468	Glucosyltransferase	-0.0959601
CC_2134	DnaJ-like protein djlA	-0.0957643
CC_2856	Hypothetical protein	-0.0955456
CC_2599	Ribosomal-protein-alanine acetyltransferase	-0.0955381
CC_0268	Hypothetical transcriptional regulatory protein	-0.0954911
CC_3220	Hypothetical protein	-0.0954631
CC_0036	tRNA pseudouridine synthase B	-0.0954561
CC_0566	MoxR-like ATPases	-0.0954548
CC_3231	TolA protein	-0.0951913
CC_1975	Propionyl-CoA carboxylase carboxyltransferase subunit	-0.0950104
CC_3567	Fumarylpyruvate hydrolase	-0.0948746
CC_1419	Hypothetical protein	-0.0947996
CC_3093	Low-specificity L-threonine aldolase	-0.0947792
CC_0819	xylonate dehydratase xylD	-0.0946665
CC_0446	N-acetyl-glucosamine/N-acetyl-chitin oligosaccharide outer membrane transporter nagA	-0.0946451
CC_0408	Poly(A) polymerase / tRNA-nucleotidyltransferase	-0.0943923
CC_3406	Cytochrome c oxidase polypeptide I coxA	-0.0942788
CC_1005	STS1	-0.0942089
CC_3043	Peroxidase / Catalase katG	-0.0941748
CC_2819	TonB-dependent receptor	-0.0941276
CC_2263	Arabinose-5-phosphate isomerase	-0.0940518
CC_3077	Hypothetical cytosolic protein	-0.0938631
CC_0329	Molybdenum transport system permease protein modB	-0.0938189
CC_1991	Protein translocase subunit secD	-0.0937794
CC_2453	Ribonuclease R	-0.0937451
CC_1698	ABC transporter ATP-binding protein	-0.0934805
CC_2182	ThiJ/PfpI family	-0.0934094
CC_2638	Peptidase, M16 family	-0.0932498
CC_0280	Conserved cell surface protein	-0.0930639
CC_2175	Flagellar motor switch protein fliN	-0.0930508
CC_1689	Organic solvent tolerance protein	-0.092991
CC_0881	Conserved hypothetical protein	-0.0926969
CC_1269	Adenylate kinase / Nucleoside-diphosphate kinase	-0.0925927
CC_1028	Hypothetical protein	-0.0925592
CC_1457	FlbA protein	-0.0925178
CC_0083	Hypothetical protein	-0.0923941
CC_0108	conserved cytosolic protein	-0.0923626
CC_0169	Putative capsule polysaccharide export protein precursor	-0.0922057
CC_3688	Hypothetical prolyl oligopeptidase family protein	-0.0918156
CC_3651	16S rRNA processing protein rimM	-0.0917033
CC_3763	Uroporphyrinogen decarboxylase	-0.0916198
CC_0727	Electron transfer flavoprotein beta-subunit	-0.0914763
CC_1691	Hypothetical membrane spanning protein	-0.0914512
CC_0164	Chain length regulator (capsular polysaccharide biosynthesis) / Tyrosine-protein kinase (capsular polysaccharide biosynthesis)	-0.0912417
CC_2915	Nicotinate-nucleotide pyrophosphorylase [carboxylating]	-0.0910769
CC_0494	Pyrroline-5-carboxylate reductase	-0.0908006
CC_0045	Hypothetical cytosolic protein	-0.0907644
CC_0393	Acetolactate synthase	-0.0907156
CC_0394	Hypothetical protein	-0.0904461
CC_2068	1-deoxy-D-xylulose 5-phosphate synthase	-0.0902859
CC_3552	Hypothetical cytosolic protein	-0.0902626
CC_3393	Acyl-CoA dehydrogenase	-0.0902609
CC_0851	1-hydroxy-2-methyl-2-(E)-butenyl 4-diphosphate synthase	-0.090102
CC_1101	Protoporphyrinogen oxidase	-0.0900853
CC_2435	Conserved hypothetical protein	-0.0900722
CC_1690	Hypothetical membrane spanning protein	-0.0898275
CC_2669	ABC transporter ATP-binding protein	-0.0898103
CC_3534	ATP/GTP hydrolase	-0.0897949
CC_0263	C4-dicarboxylate transport protein	-0.0896346
CC_0491	Conserved hypothetical cytosolic protein	-0.0895625
CC_3723	Acylamino-acid-releasing enzyme	-0.0895315
CC_2172	Isovaleryl-CoA dehydrogenase	-0.0893022
CC_0416	Dihydroneopterin aldolase	-0.0890447
CC_3389	FAD/FMN-containing dehydrogenases	-0.0889828
CC_0130	Hypothetical protein	-0.0889339
CC_1897	Anthranilate synthase component II / Para-aminobenzoate synthase glutamine amidotransferase component II	-0.0886109
CC_0358	Acid phosphatase	-0.0885325
CC_1962	Phosphoserine phosphatase	-0.0882615
CC_3572	Carbonic anhydrase	-0.0882366
CC_3142	Transcriptional regulator	-0.0882346
CC_2104	Peptidase, C13 family	-0.0880065
CC_0005	DNA polymerase III, epsilon chain	-0.0879945
CC_3758	Carboxymethylenebutenolidase	-0.0878415
CC_0444	Glucosamine-6-phosphate deaminase	-0.0877945
CC_0292	Phosphate transport ATP-binding protein pstB	-0.0877708
CC_2934	3-deoxy-manno-octulosonate cytidylyltransferase	-0.087731
CC_0445	Transcriptional regulator, GntR family	-0.0877218
CC_2372	Nitropropane dioxygenase / Trans-enoyl-CoA reductase family	-0.0875876
CC_2857	Hypothetical protein	-0.0875121
CC_0212	N-carbamoylputrescine amidase	-0.0874947
CC_2300	3-deoxy-7-phosphoheptulonate synthase	-0.0874774
CC_0406	Hypothetical protein	-0.0873104
CC_0709	ADA regulatory protein / O6-methylguanine-DNA methyltransferase	-0.0871572
CC_0265	3-ketoacyl-CoA thiolase	-0.0871469
CC_3244	Hypothetical protein	-0.0870106
CC_3734	Imidazoleglycerol-phosphate dehydratase	-0.0868854
CC_1060	Rhodanese-related sulfurtransferases	-0.0868662
CC_3503	SCO1/SenC family protein	-0.0868059
CC_3040	Flagellum-specific ATP synthase fliL	-0.0866756
CC_1013	Glycosyltransferase	-0.0866698
CC_2074	Hypothetical protein	-0.0863512
CC_3305	NAD(P) transhydrogenase alpha subunit	-0.0862451
CC_0055	Phosphate starvation-inducible protein phoH	-0.0862182
CC_2297	membrane peptidase, M23 family	-0.0860822
CC_0138	Hybrid two-component histidine kinase/receiver protein shkA	-0.0860776
CC_0986	Transcriptional regulator, GntR family	-0.0859755
CC_2475	glycine-rich hypothetical protein	-0.0859188
CC_0983	TonB-dependent outer membrane receptor	-0.0858913
CC_2729	Transposase	-0.0858473
CC_0058	Ribosomal-protein-S18-alanine acetyltransferase	-0.0856899
CC_3573	Transcriptional regulator, AsnC family	-0.0855714
CC_1788	Cation/multidrug efflux pump acrB4	-0.0854268
CC_1242	Formate dehydrogenase accessory protein fdhD	-0.0851859
CC_3115	Conserved hypothetical protein, putative zinc finger	-0.0850887
CC_3320	Hydrolase (HAD superfamily)	-0.0848979
CC_2342	Septum formation protein Maf	-0.0848711
CC_3138	Glutamine synthetase	-0.084839
CC_2618	Xanthine dehydrogenase large subunit	-0.0847809
CC_2539	M61 glycyl aminopeptidase	-0.0847751
CC_2304	Glucosamine-1-phosphate acetyltransferase / UDP-N-acetylglucosamine pyrophosphorylase	-0.0847588
CC_1976	conserved hypothetical protein, YnfA/UPF0060 family	-0.0846116
CC_2885	Cysteine desulfhydrase / Selenocysteine lyase	-0.0845155
CC_3551	Conserved hypothetical protein	-0.0844911
CC_2910	Hypothetical cytosolic protein	-0.084294
CC_0673	Hypothetical protein	-0.0842857
CC_2695	Vitamin B12 receptor	-0.0842455
CC_2119	Hypothetical exported protein	-0.0842081
CC_0110	Thioredoxin	-0.0841382
CC_3603	Ribonuclease D	-0.0840365
CC_0321	Low-affinity zinc transport protein	-0.0839752
CC_1767	Two-component response regulator protein	-0.08395
CC_2577	Pyridoxamine 5'-phosphate oxidase family protein	-0.0837828
CC_3222	Hypothetical protein	-0.0837542
CC_0442	TonB-dependent receptor	-0.0837441
CC_1142	TonB-dependent receptor	-0.0836624
CC_3544	Tryptophan synthase beta chain	-0.0836618
CC_2054	Glucokinase	-0.0836274
CC_2451	hypothetical protein	-0.0835532
CC_0253	Aspartate-semialdehyde dehydrogenase	-0.0835324
CC_2841	Conserved hypothetical protein	-0.08341
CC_0715	3-hydroxybutyryl-CoA dehydrogenase	-0.0833205
CC_3719	3-oxoacyl-[acyl-carrier-protein] synthase	-0.0830007
CC_0826	DNA modification methyltransferase-related protein	-0.0828841
CC_3412	Hypothetical protein	-0.0826014
CC_0162	Hypothetical protein	-0.0824762
CC_0816	acetyltransferase, GNAT family	-0.0823646
CC_2952	4-amino-4-deoxychorismate lyase	-0.0823099
CC_0680	Hypothetical protein	-0.0822
CC_1256	LSU ribosomal protein L29P	-0.082087
CC_2740	Antisense sRNA to IS1111A transposase	-0.0819578
CC_0985	Gamma-glutamyltranspeptidase	-0.0819048
CC_0908	Flagellar motor switch protein fliN	-0.0818626
CC_0426	Amino acid permease	-0.0818032
CC_0439	cheU protein	-0.0816321
CC_1070	Bacterial Peptide Chain Release Factor 3 (RF-3)	-0.0815744
CC_1741	Nitrogen assimilation regulatory protein	-0.0812057
CC_2931	Two-component response regulator petR	-0.080969
CC_1715	Protein ecsC	-0.0808706
CC_2170	Methylcrotonyl-CoA carboxylase carboxyl transferase subunit	-0.0805439
CC_3195	Outer membrane protein oprM	-0.0805165
CC_1289	Conserved hypothetical protein	-0.080458
CC_1237	Integral membrane protein	-0.0804328
CC_0338	Succinyl-CoA synthetase alpha chain	-0.0803588
CC_1830	Allophanate hydrolase	-0.0803344
CC_3283	Phosphoribosylaminoimidazole carboxylase NCAIR mutase subunit	-0.0802885
CC_2275	FMN reductase	-0.080277
CC_0156	DNA polymerase III, beta chain	-0.0801912
CC_0148	Hypothetical protein	-0.0801751
CC_3673	Hypothetical heme exporter protein CcmD	-0.0801445
CC_1255	LSU ribosomal protein L16P	-0.0800955
CC_3287	Trypsin-like serine proteases, typically periplasmic, contain C-terminal PDZ domain	-0.0800953
CC_0320	Conserved hypothetical protein	-0.0800941
CC_3543	Tryptophan synthase alpha chain	-0.079893
CC_3260	Hypothetical protein	-0.079824
CC_0190	Acyl-CoA hydrolase	-0.0796633
CC_0437	Chemotaxis receiver domain protein cheYII	-0.0794369
CC_2259	Hypothetical protein with pentapeptide repeats	-0.0793932
CC_2047	Oxacillin resistance-associated protein fmtC	-0.0793825
CC_2472	Acyl-CoA thioesterase II	-0.0793816
CC_2288	Tryptophan halogenase	-0.079344
CC_0185	TonB-dependent receptor	-0.0792555
CC_0970	TonB-dependent receptor	-0.0791648
CC_1526	Ribosomal protein L11 methyltransferase	-0.0790403
CC_1058	DnaA-related protein	-0.0786712
CC_1325	Conserved hypothetical protein	-0.0786058
CC_0827	Hypothetical cytosolic protein	-0.0786
CC_0886	Riboflavin synthase alpha chain	-0.0784312
CC_1550	Hypothetical cytosolic protein	-0.0783932
CC_2169	Methylglutaconyl-CoA hydratase	-0.0783906
CC_2944	Pilus assembly protein CpaD	-0.07834
CC_2596	Conserved transmembrane protein	-0.078266
CC_2425	polyisoprenylphosphate hexose-1-phosphotransferase hfsE	-0.0780262
CC_2103	Hypothetical cytosolic protein	-0.0777087
CC_2502	Aminopeptidase	-0.0776314
CC_2831	hypothetical protein	-0.0775131
CC_2872	Cell wall hydrolase family protein	-0.077367
CC_0701	Isoleucyl-tRNA synthetase	-0.0773548
CC_2932	Two-component sensor histidine kinase	-0.0773389
CC_3359	Arginyl-tRNA synthetase	-0.0773143
CC_0008	Chromosomal replication initiator protein dnaA	-0.0772988
CC_3728	ATP-dependent endopeptidase hsl ATP-binding subunit hslU	-0.0772874
CC_2285	Alpha-glucosidase	-0.0772563
CC_0343	Probable chemoreceptor Y4FA	-0.0772385
CC_2955	Protein tyrosine phosphatase	-0.0771604
CC_2157	Glycerophosphoryl diester phosphodiesterase	-0.0771032
CC_1960	ATP-dependent endopeptidase Lon	-0.0770806
CC_2246	Exodeoxyribonuclease VII large subunit	-0.0769595
CC_0638	NAD(FAD)-utilizing dehydrogenases	-0.0768244
CC_1049	Bacterial Protein Translation Initiation Factor 3 (IF-3)	-0.0767929
CC_2798	nitrilotriacetate monooxygenase	-0.076718
CC_0360	Ornithine decarboxylase	-0.0763984
CC_3610	ATP-dependent DNA ligase	-0.0763751
CC_3128	Tetratricopeptide repeat family protein	-0.0762599
CC_3088	Glutathione S-transferase	-0.0762492
CC_3563	Hypothetical protein	-0.0762343
CC_3586	Integration host factor beta-subunit	-0.0762084
CC_0042	Bacterial Protein Translation Initiation Factor 2 (IF-2)	-0.0761328
CC_0097	L-asparaginase	-0.0759702
CC_0196	3-isopropylmalate dehydratase large subunit	-0.0758889
CC_1212	Hypothetical protein	-0.0757898
CC_2416	Type IV secretory pathway, VirB2 protein	-0.0756318
CC_1892	Aspartyl-tRNA synthetase	-0.0756025
CC_1346	Phosphohydrolase (MutT/nudix family protein)	-0.0754181
CC_3587	SSU ribosomal protein S1P	-0.0753761
CC_1004	Methyltransferase	-0.075354
CC_0907	FlbE protein	-0.0750718
CC_0315	GTP-binding protein CgtA (probably involved in DNA repair)	-0.0750106
CC_1340	Hypothetical protein	-0.0750004
CC_0409	GMP synthase [glutamine-hydrolyzing]	-0.0749567
CC_2546	UDP-N-acetylmuramate--alanine ligase	-0.0749524
CC_1823	DNA polymerase III, delta' subunit	-0.0749191
CC_2092	Multidrug resistance efflux pump	-0.0747104
CC_1947	NADH-quinone oxidoreductase chain F	-0.0746627
CC_1165	Acyl-CoA synthetase	-0.0745449
CC_1648	Hypothetical protein	-0.0745298
CC_2139	Beta-lactamase, type II	-0.0743986
CC_2749	Conserved hypothetical protein	-0.0742826
CC_2436	Aspartyl/glutamyl-tRNA(Asn/Gln) amidotransferase subunit B	-0.0742533
CC_3740	Membrane-bound lytic murein transglycosylase A	-0.0742384
CC_0508	Hypothetical protein	-0.0740739
CC_3570	Multimodular transpeptidase-transglycosylase	-0.0739466
CC_3277	Multimodular transpeptidase-transglycosylase PBP 1A	-0.0738943
CC_2135	DnaJ-like protein djlA	-0.0738363
CC_0517	Hypothetical protein	-0.0738077
CC_3303	NAD(P) transhydrogenase subunit beta	-0.073768
CC_3023	Hypothetical protein	-0.0737359
CC_0322	TolR protein	-0.0737222
CC_1867	Alpha/beta hydrolase	-0.0736548
CC_2869	Hypothetical protein	-0.0735429
CC_3087	Acyl-CoA dehydrogenase	-0.0735359
CC_3441	Bis(5'-nucleosyl)-tetraphosphatase (asymmetrical)	-0.0735009
CC_0531	Gamma-glutamyltranspeptidase	-0.0734943
CC_1969	Glutamine synthetase	-0.0734114
CC_3035	Cell cycle response regulator ctrA	-0.0732382
CC_0969	Transcriptional regulator, LacI family	-0.0731661
CC_1466	Hypothetical protein	-0.0731466
CC_2168	Methylcrotonyl-CoA carboxylase biotin-containing subunit	-0.0731289
CC_1570	2-Nitropropane dioxygenase family protein	-0.0731289
CC_3174	Aminobutyraldehyde dehydrogenase	-0.072979
CC_3062	Iron-sulfur cluster assembly/repair protein ApbE	-0.0729555
CC_1656	Short chain dehydrogenase	-0.0728312
CC_0620	Type I restriction-modification system methylation subunit	-0.0726798
CC_0581	Arginine N-succinyltransferase, beta chain	-0.0726011
CC_0114	Hypothetical protein	-0.0725549
CC_0857	CHASE4-family GGDEF/EAL protein	-0.072504
CC_3521	Biotin synthase	-0.0724759
CC_2069	Dimethylallyltransferase / Geranyltranstransferase	-0.0724698
CC_3344	UDP-2,3-diacylglucosamine hydrolase	-0.0722937
CC_1158	Phosphohydrolase, Icc family	-0.0721629
CC_0528	Dihydroorotate dehydrogenase	-0.0720586
CC_2603	N-carbamoyl-L-amino acid hydrolase	-0.0720121
CC_1290	Hypothetical protein	-0.0719747
CC_3750	Hypothetical periplasmic protein	-0.0719689
CC_3542	Acetyl-coenzyme A carboxylase carboxyl transferase subunit beta	-0.0718859
CC_1297	Transcriptional regulator iolR	-0.071795
CC_1485	polar localization protein tipN	-0.0716634
CC_0385	Aminomethyltransferase family protein	-0.0716453
CC_0081	Transcriptional regulator, MerR family	-0.0715704
CC_2820	hypothetical protein	-0.0714853
CC_0286	Sulfate-binding protein	-0.0712042
CC_0732	Transcriptional regulator, TetR family	-0.071157
CC_2071	phosphoglycerate mutase	-0.0709688
CC_2929	Branched-chain amino acid aminotransferase	-0.0708044
CC_0146	Xanthosine triphosphate pyrophosphatase	-0.0708017
CC_0102	16S rRNA mC 967 methyltransferase RsmB	-0.0707826
CC_1953	hypothetical protein	-0.070437
CC_2616	Guanine deaminase	-0.070283
CC_0308	Myo-inositol-1(or 4)-monophosphatase	-0.0702653
CC_0876	Hypothetical cytosolic protein	-0.0700574
CC_0707	Hypothetical cytosolic protein	-0.0699689
CC_3246	Acylamino-acid-releasing enzyme	-0.0699315
CC_3107	Aminopeptidase	-0.0696883
CC_1052	Glycosyltransferase	-0.0696761
CC_3233	TolQ protein	-0.0696329
CC_0278	tRNA pseudouridine synthase A	-0.0695621
CC_0744	Two-component receiver protein cpdR	-0.0693892
CC_3525	Ferredoxin--NAD(+) reductase	-0.0691489
CC_1758	Oxidoreductase	-0.0691325
CC_2713	hypothetical protein	-0.0691243
CC_1647	Hypothetical protein	-0.0690992
CC_1310	Acyl-CoA dehydrogenase	-0.0690922
CC_1136	TonB-dependent receptor	-0.0689792
CC_3345	Glycosyltransferase	-0.0689548
CC_0470	Conserved hypothetical protein	-0.0688779
CC_2392	Transcriptional regulator vanR	-0.0688232
CC_2613	Glutamyl-tRNA(Gln) amidotransferase subunit A	-0.0686927
CC_1353	Methyltransferase	-0.06861
CC_2247	Hypothetical protein	-0.0685295
CC_1888	Hypothetical protein	-0.0684894
CC_2266	Bark storage protein A precursor	-0.0684629
CC_0947	Enoyl-CoA hydratase	-0.0682056
CC_3299	ABC transporter ATP-binding protein	-0.068053
CC_2534	Histidinol-phosphate aminotransferase	-0.0680432
CC_2575	3-hydroxybutyryl-CoA dehydratase	-0.068005
CC_0914	Hypothetical protein	-0.0679749
CC_1790	Hypothetical protein	-0.0679216
CC_3469	3'(2'),5'-bisphosphate nucleotidase / Myo-inositol 1-(4-)phosphatase	-0.0678141
CC_0362	Phosphonates-binding protein	-0.067667
CC_2093	Short-chain alcohol dehydrogenase	-0.0676271
CC_0067	Hypothetical protein	-0.0675776
CC_2767	hypothetical protein	-0.0674798
CC_3663	Integral membrane protein	-0.067231
CC_2950	TadG-related pilus assembly protein	-0.0671111
CC_0743	N-formylglutamate deformylase	-0.0670788
CC_0808	Periplasmic multidrug efflux lipoprotein precursor	-0.0668884
CC_3104	Conserved hypothetical protein	-0.066878
CC_0863	Conserved hypothetical protein	-0.0667378
CC_1137	Transcriptional regulator, LacI family	-0.0666665
CC_1368	Fatty acid/phospholipid synthesis protein plsX	-0.0666261
CC_3634	2-hydroxy-6-oxo-6-phenylhexa-2,4-dienoate hydrolase	-0.0666197
CC_3630	Formyltetrahydrofolate deformylase	-0.0666072
CC_2029	Thiamine biosynthesis protein thiC	-0.0665271
CC_0303	Cobalt-zinc-cadmium resistance protein czcD	-0.0665204
CC_0790	Transcriptional regulators, LysR family	-0.0665154
CC_1471	Pyruvate,phosphate dikinase	-0.0665036
CC_2108	Hypothetical protein	-0.0664938
CC_1450	Hypothetical protein	-0.0664572
CC_0888	6,7-dimethyl-8-ribityllumazine synthase	-0.0664192
CC_0510	Acetyl-CoA acetyltransferase	-0.0663668
CC_0931	ABC-type transport system involved in lipoprotein release, permease component lolE	-0.0663058
CC_3292	Hypothetical cytosolic protein	-0.0659406
CC_0291	Phosphate transport system permease protein pstA	-0.0659061
CC_1036	Hypothetical membrane spanning protein	-0.0658941
CC_0667	Hypothetical protein	-0.0657643
CC_0432	Chemotaxis receiver domain protein cheYI	-0.0654944
CC_3042	Endo-1,4-beta-xylanase	-0.0654642
CC_3183	Hypothetical transcriptional regulatory protein	-0.0653846
CC_0760	ABC transporter, ATP-binding protein cydC	-0.0653155
CC_3164	Hypothetical transcriptional regulatory protein	-0.065256
CC_1504	Aquaporin / Glycerol uptake facilitator protein	-0.0650682
CC_0077	3-ketoacyl-CoA thiolase	-0.0650122
CC_2986	Hypothetical protein	-0.064911
CC_1270	SSU ribosomal protein S13P	-0.0648881
CC_1864	ABC transporter-associated protein sufB	-0.0646905
CC_0554	Hypothetical protein	-0.0646813
CC_1319	pole-organizing protein popZ	-0.0646259
CC_2183	Peptide methionine sulfoxide reductase msrB	-0.0645698
CC_1742	Nitrogen regulation protein ntrY	-0.0645137
CC_3624	Very short patch repair endonuclease	-0.0644375
CC_3533	Probable sulfolipid biosynthesis protein sqdA	-0.0644256
CC_1955	NADH-quinone oxidoreductase chain B	-0.0642843
CC_0664	Ferrichrome receptor fcuA	-0.0642
CC_0151	PDZ domain family protein	-0.0640375
CC_0335	TonB-dependent receptor	-0.0639653
CC_0147	Glutathione S-transferase	-0.0639417
CC_1084	Hypothetical protein	-0.0639149
CC_3127	TonB-dependent receptor	-0.0635989
CC_3290	3-octaprenyl-4-hydroxybenzoate carboxy-lyase	-0.0635138
CC_2280	hypothetical protein	-0.0634652
CC_2322	Hypothetical protein	-0.0634394
CC_3067	Peptidyl-prolyl cis-trans isomerase	-0.0631132
CC_2933	Prephenate dehydratase	-0.062975
CC_0089	Conserved membrane spanning protein	-0.0628393
CC_0325	Monofunctional biosynthetic peptidoglycan transglycosylase	-0.0628015
CC_1107	O-linked GLCNAC transferase	-0.0627641
CC_3585	Large-conductance mechanosensitive channel	-0.0627267
CC_3599	RNA polymerase sigma-54 factor rpoN	-0.0625978
CC_0262	Hypothetical protein	-0.0625951
CC_0233	UDP-N-acetylglucosamine 4,6-dehydratase	-0.0625782
CC_2898	Hypothetical membrane spanning protein	-0.062561
CC_2826	MoxR-like ATPases	-0.0624745
CC_3574	Alanine dehydrogenase	-0.0623275
CC_1652	Hypothetical membrane associated protein	-0.0622371
CC_1672	Transcriptional regulator	-0.0622036
CC_2536	stomatin/prohibitin-related protein	-0.0621192
CC_3702	Peptidyl-dipeptidase DCP	-0.062112
CC_3535	Ser/Thr kinase-related phosphotransferase	-0.0620829
CC_0152	Ribonuclease PH	-0.0620813
CC_3117	Hypothetical protein	-0.061921
CC_3749	Leucyl-tRNA synthetase	-0.0612138
CC_0028	TonB-dependent receptor	-0.0610353
CC_3681	Tellurium resistance protein terB	-0.0609934
CC_0557	Hypothetical protein	-0.0609191
CC_3146	TonB-dependent receptor	-0.060831
CC_3705	Outer-membrane lipoproteins carrier protein	-0.0606023
CC_3706	Exodeoxyribonuclease III	-0.0605135
CC_1510	Beta-lactamase repressor	-0.0604755
CC_1157	Histidine triad (HIT) protein	-0.0604579
CC_3112	Transcriptional regulator, MarR family	-0.0603617
CC_0079	Acyl-CoA dehydrogenase, long-chain specific	-0.0603583
CC_1388	Hypothetical protein	-0.0602107
CC_1580	DNA gyrase subunit A	-0.0601658
CC_0044	N utilization substance protein A	-0.0600512
CC_0733	Transcriptional regulator, TetR family	-0.0599806
CC_2883	RNA polymerase ECF-type sigma factor sigU	-0.0599258
CC_2942	Pilus assembly ATPase CpaF	-0.0598492
CC_1262	SSU ribosomal protein S8P	-0.0598162
CC_1130	FecR family protein	-0.0597921
CC_1597	Sulfate transport system permease protein cysW	-0.0597594
CC_1902	LexA repressor	-0.0597096
CC_2509	Endopeptidase htpX	-0.0595832
CC_2261	Phosphoglycerate mutase	-0.0594304
CC_2464	Conserved hypothetical protein	-0.0593972
CC_3579	Transcriptional regulator	-0.0593125
CC_1555	Orotate phosphoribosyltransferase	-0.0592493
CC_1259	LSU ribosomal protein L24P	-0.0591615
CC_1605	Carboxypeptidase G2 precursor	-0.0591493
CC_0910	Flagellar biosynthesis protein flhA	-0.05908
CC_1618	Hypothetical membrane spanning protein	-0.0589527
CC_3641	Cobalt-zinc-cadmium resistance protein czcD	-0.0589195
CC_3430	Gamma-glutamyl phosphate reductase	-0.0588455
CC_1850	Two-component response regulator	-0.0588281
CC_0466	Hypothetical protein	-0.0586639
CC_0297	Phosphoribosylamine--glycine ligase	-0.0586425
CC_1195	Dihydrodipicolinate synthase	-0.0586021
CC_3054	Beta-glucosidase / Beta-xylosidase	-0.0585895
CC_1272	DNA-directed RNA polymerase alpha chain	-0.0583972
CC_2714	putative GntR-family transcriptional regulator	-0.0583493
CC_1002	Tryptophan halogenase	-0.0583129
CC_0337	Succinyl-CoA synthetase beta chain	-0.0582455
CC_2926	Hypothetical protein	-0.0581032
CC_0048	Conserved Hypothetical protein	-0.0580566
CC_1560	Ribonuclease III	-0.0580404
CC_3228	Tol system periplasmic component YbgF	-0.0579634
CC_3735	Imidazole glycerol phosphate synthase, glutamine amidotransferase subunit	-0.0578662
CC_3487	Conserved membrane protein (hemolysin III homolog)	-0.0578647
CC_1885	Leucyl/phenylalanyl-tRNA--protein transferase	-0.057645
CC_0824	Hypothetical protein	-0.0576173
CC_0374	Thiol:disulfide interchange protein dsbA	-0.0575969
CC_2140	Methylenetetrahydrofolate reductase	-0.0575852
CC_2032	D-cysteine desulfhydrase	-0.0575683
CC_2230	alpha/beta hydrolase-family protein	-0.0575308
CC_1210	Cytochrome c	-0.0575208
CC_0392	Conserved hypothetical protein	-0.0574441
CC_0064	Tryptophanyl-tRNA synthetase	-0.0572327
CC_2551	UDP-N-acetylglucosamine--N-acetylmuramyl-(pentapeptide) pyrophosphoryl-undecaprenol N-acetylglucosamine transferase	-0.0572112
CC_3064	Molybdopterin-guanine dinucleotide biosynthesis protein A	-0.0571151
CC_2456	N-acyl-L-amino acid amidohydrolase	-0.0571069
CC_2666	Hypothetical protein	-0.0570821
CC_1853	Conserved hypothetical protein	-0.0570137
CC_0068	Rieske (2Fe-2S) domain protein	-0.0570049
CC_0144	Tetrapyrrole (Corrin/Porphyrin) methylase family protein	-0.0568552
CC_2703	Guanylate cyclase	-0.0568402
CC_2437	Aspartyl/glutamyl-tRNA(Asn/Gln) amidotransferase subunit A	-0.0568157
CC_0588	Two-component receiver domain protein	-0.0565406
CC_3762	Ferrochelatase	-0.0563451
CC_2601	Cyclopropane fatty acid synthase and related methyltransferases	-0.0563428
CC_3063	Sulfite reductase [NADPH] flavoprotein alpha-component	-0.0563013
CC_2861	11-cis retinol dehydrogenase	-0.0562028
CC_3263	Bacterioferritin-associated ferredoxin	-0.0560777
CC_0963	Regulatory protein	-0.0559797
CC_1219	D-sorbitol oxidase	-0.0558739
CC_0946	Putative cytochrome P450 YJIB	-0.0558149
CC_3217	Hypothetical protein	-0.0557834
CC_3752	Chromosome partitioning protein parB	-0.0557403
CC_0563	TonB-dependent receptor	-0.0556912
CC_2468	ATP-dependent clp protease ATP-binding subunit clpA	-0.0556793
CC_1536	NADPH-dependent FMN reductase family protein	-0.0556495
CC_3237	Holliday junction DNA helicase ruvA	-0.0556407
CC_3443	Quaternary ammonium compound-resistance protein	-0.0556065
CC_1372	Hypothetical protein	-0.0555976
CC_1347	Delta-aminolevulinic acid dehydratase	-0.0554972
CC_2363	Hypothetical protein	-0.0554746
CC_1281	Tetracycline resistance protein	-0.0553754
CC_1535	Hypothetical protein	-0.055304
CC_0515	Transposase	-0.0552831
CC_0736	Carboxypeptidase S	-0.0551567
CC_1098	Hypothetical protein	-0.0551014
CC_0895	Transcriptional regulator, MarR family	-0.054983
CC_2206	Transcriptional regulators, MarR/EmrR family	-0.0548787
CC_3687	Prolyl endopeptidase family	-0.0546108
CC_0227	Methyltransferase	-0.0543595
CC_3442	Esterase Lipase Family Protein	-0.0542998
CC_2553	hypothetical protein	-0.0542814
CC_1096	Protein involved in external DNA uptake	-0.0542065
CC_2185	Hypothetical protein	-0.0541953
CC_0889	Hypothetical peptidase	-0.0540805
CC_0259	Glutathione S-transferase	-0.0540166
CC_0209	Undecaprenyl-phosphomannose:protein mannosyltransferase	-0.0539325
CC_1170	Pyrazinamidase / Nicotinamidase	-0.0537999
CC_1686	4-hydroxythreonine-4-phosphate dehydrogenase	-0.0537143
CC_1657	Transporter, Sodium/bile acid symporter family	-0.0535805
CC_1154	dATP pyrophosphohydrolase	-0.0535064
CC_1399	Methyl-accepting chemotaxis protein	-0.0532848
CC_0379	Ribonuclease HII	-0.0532022
CC_3668	Heme exporter protein A	-0.0531932
CC_0049	tRNA G46) methyltransferase	-0.0530736
CC_2990	Nitropropane dioxygenase / Trans-enoyl-CoA reductase family	-0.0530728
CC_3631	Acetylornithine deacetylase	-0.0528816
CC_2299	Very-long-chain acyl-CoA synthetase	-0.0528105
CC_1538	Hypothetical membrane spanning protein	-0.0527021
CC_3081	Methylmalonyl-CoA mutase homolog MeaA	-0.0526786
CC_2023	Glycosyl hydrolase	-0.0526292
CC_0127	Glutathione S-transferase	-0.0525347
CC_3496	Glutathione-regulated potassium-efflux system protein kefC	-0.0525077
CC_3257	DoxX family protein	-0.052493
CC_0015	Molybdenum cofactor biosynthesis protein B	-0.0524582
CC_1405	Polyferredoxin protein fixG	-0.0523378
CC_1051	ADP-heptose--LPS heptosyltransferase	-0.0522975
CC_3365	Ribonuclease HI	-0.0522955
CC_2999	Malyl-CoA lyase	-0.0521606
CC_1064	Conserved hypothetical protein	-0.0520783
CC_2881	Excinuclease ABC subunit C	-0.0520772
CC_1954	NADH-quinone oxidoreductase chain C	-0.052046
CC_1956	NADH-quinone oxidoreductase chain A	-0.0520222
CC_0582	Succinylglutamic semialdehyde dehydrogenase	-0.0519756
CC_2977	Hypothetical transcriptional regulatory protein	-0.0519368
CC_2457	Phosphohydrolase (MutT/nudix family protein)	-0.0519004
CC_2750	Conserved hypothetical protein	-0.0518111
CC_3558	Hypothetical protein	-0.0517461
CC_2517	Transcriptional regulators, LysR family	-0.0517317
CC_2843	Glutathione S-transferase	-0.0516873
CC_3034	Peptidoglycan-specific endopeptidase, M23 family	-0.0514546
CC_2148	ABC transporter ATP-binding protein	-0.0513687
CC_0201	Outer membrane protein	-0.0513571
CC_2828	Conserved hypothetical protein	-0.0513473
CC_3568	Maleylpyruvate isomerase	-0.0512793
CC_1423	NAD(FAD)-utilizing dehydrogenases	-0.051234
CC_3243	Hypothetical cytosolic protein	-0.0511071
CC_1011	Putative UDP-perosamine 4-acetyl transferase	-0.0511002
CC_1162	Serine palmitoyltransferase	-0.0510934
CC_1843	FrnE protein	-0.0508508
CC_0706	NnrU	-0.0507426
CC_1260	LSU ribosomal protein L5P	-0.0507135
CC_3293	Quinone oxidoreductase	-0.050702
CC_0241	Phosphocarrier protein HPr	-0.0504903
CC_2484	Glutathione S-transferase	-0.0504177
CC_2379	UDP-glucose 6-dehydrogenase	-0.0503447
CC_0129	Argininosuccinate synthase	-0.0502708
CC_1379	Hypothetical protein	-0.0502599
CC_1670	Hypothetical protein	-0.0501845
CC_0675	Conserved hypothetical protein	-0.050124
CC_1283	ATPase, AAA family	-0.0499987
CC_1090	Cytochrome c oxidase polypeptide II	-0.0499256
CC_1108	Hypothetical protein	-0.0497965
CC_0400	Short chain dehydrogenase	-0.0497822
CC_0407	CoA pyrophosphatase	-0.0497482
CC_1877	Ribonuclease E	-0.0497342
CC_2217	Cell division protein ftsX	-0.0496399
CC_1922	Protein Translation Elongation Factor Ts (EF-Ts)	-0.0496279
CC_0438	Chemotaxis protein cheD	-0.0495059
CC_0352	secretory tripeptidyl aminopeptidase	-0.0494653
CC_0555	FixC-family flavoprotein dehydrogenase	-0.0494318
CC_0688	Hypothetical protein	-0.0493748
CC_1356	Transcriptional regulator	-0.0493611
CC_0132	Rrf2 family protein	-0.0493491
CC_2646	oligopeptide transporter	-0.049269
CC_3149	Hypothetical protein	-0.0491132
CC_1357	Serine hydroxymethyltransferase	-0.0489415
CC_2343	Bacterial Protein Translation Initiation Factor 1 (IF-1)	-0.048903
CC_0691	Ribosomal-protein-alanine acetyltransferase	-0.0488837
CC_1952	NADH-quinone oxidoreductase chain D	-0.0487598
CC_0216	Conserved hypothetical protein	-0.0487145
CC_3347	Hypothetical protein	-0.0486397
CC_1963	ATP-dependent endopeptidase clp proteolytic subunit clpP	-0.0486194
CC_0781	Hypothetical protein	-0.0484938
CC_1374	Heme O monooxygenase (ferredoxin)	-0.0483888
CC_2154	Xaa-Pro dipeptidyl-peptidase	-0.0482517
CC_3159	Queuosine biosynthesis protein QueE	-0.0481834
CC_0422	Hypothetical protein	-0.0480474
CC_2271	Phosphohydrolase (MutT/nudix family protein)	-0.0480418
CC_2658	Hypothetical protein	-0.0480068
CC_3250	Fructose-bisphosphate aldolase	-0.0479947
CC_3559	Hypothetical protein	-0.0479373
CC_0545	Endonuclease	-0.0476852
CC_0014	Molybdenum cofactor biosynthesis protein C	-0.0476386
CC_1566	Topoisomerase IV subunit A (parC)	-0.0476263
CC_0224	Conserved hypothetical protein (putative porin)	-0.0473646
CC_1231	Hypothetical membrane spanning protein	-0.0472834
CC_3236	Holliday junction DNA helicase ruvB	-0.0472648
CC_1150	Two-component response regulator yocG	-0.0471717
CC_1661	Alanine racemase	-0.0471312
CC_0686	chaperonin GroES	-0.0471046
CC_0964	Multicopper oxidase PcoA	-0.0469632
CC_3566	ABC transporter ATP-binding protein	-0.0469136
CC_1288	Conserved hypothetical protein	-0.0467153
CC_3507	Beta-lactamase repressor	-0.0466633
CC_0435	Chemotaxis protein methyltransferase	-0.0466338
CC_0357	Zinc uptake regulation protein	-0.0465974
CC_1717	Transposase	-0.0465638
CC_2609	Hypothetical exported protein	-0.0464849
CC_1852	Hypothetical membrane protein	-0.04629
CC_3512	Probable ATP phosphoribosyltransferase regulatory subunit	-0.0462602
CC_1124	Glutathione S-transferase	-0.0460773
CC_1243	NAD-dependent formate dehydrogenase alpha subunit	-0.0460631
CC_2847	Methyl-accepting chemotaxis protein	-0.0458285
CC_3686	Diaminopimelate epimerase	-0.0457305
CC_2678	hypothetical protein	-0.0456241
CC_1426	Cysteine synthase	-0.0455299
CC_2223	Histidinol-phosphate aminotransferase	-0.0454742
CC_1951	NTF2 enzyme family protein	-0.0454246
CC_2641	Oxidoreductase	-0.0453907
CC_2531	Fumarylacetoacetase	-0.045298
CC_1898	Anthranilate phosphoribosyltransferase	-0.0451863
CC_1216	piperideine-6-carboxylate dehydrogenase	-0.0450235
CC_1739	tRNA-dihydrouridine synthase	-0.0450087
CC_1619	16S rRNA m(5)C 967 methyltransferase	-0.0449597
CC_1658	Amidophosphoribosyltransferase	-0.0447935
CC_0795	Alpha-L-fucosidase	-0.0447641
CC_2501	PAS-family sensor histidine kinase	-0.0446971
CC_9980	n/a	-0.0446
CC_0941	General stress protein 17O	-0.0445241
CC_0815	TonB-dependent receptor	-0.0443686
CC_3707	Formamidopyrimidine-DNA glycosylase	-0.0443336
CC_1517	Ferrichrome-iron receptor	-0.0443011
CC_1464	Acetyltransferase	-0.0442328
CC_1738	2-C-methyl-D-erythritol 4-phosphate cytidylyltransferase / 2-C-methyl-D-erythritol 2,4-cyclodiphosphate synthase	-0.0441949
CC_1172	Sulfatase family protein	-0.0440848
CC_1669	SSU ribosomal protein S6P	-0.0440355
CC_1889	Vitamin B12-dependent ribonucleotide reductase	-0.043975
CC_2417	Type IV secretory pathway, VirB2 protein	-0.0439554
CC_3584	Peptidase, M16 family	-0.0438689
CC_3182	Hypothetical transporter	-0.0438423
CC_3675	Hypothetical protein	-0.0438034
CC_2827	MoxR protein	-0.0437171
CC_2226	EF hand domain protein	-0.0436924
CC_0723	Two component sensor histidine kinase	-0.0436472
CC_3076	3-oxoacyl-[acyl-carrier protein] reductase	-0.0435974
CC_1668	SSU ribosomal protein S18P	-0.0433679
CC_1826	Nickel-responsive regulator NikR	-0.0433289
CC_2278	polysaccharide biosynthesis protein celD	-0.0432606
CC_2377	Hypothetical protein	-0.0432296
CC_2913	L-aspartate oxidase	-0.043188
CC_0324	Nitrobenzoate nitroreductase	-0.0431869
CC_1847	ATP-dependent RNA helicase	-0.0430994
CC_0754	Hypothetical protein	-0.04299
CC_0039	Hypothetical protein	-0.0429062
CC_1424	Cystathionine beta-lyase	-0.0428149
CC_3312	2-polyprenylphenol 6-hydroxylase accessory protein ubiB	-0.0427307
CC_0635	Teichoic acid translocation permease protein tagG	-0.0426331
CC_0849	Phosphoenolpyruvate-protein phosphotransferase	-0.0423588
CC_3662	Tas protein	-0.0422861
CC_3352	Glycine dehydrogenase [decarboxylating]	-0.0422783
CC_3121	Phytoene dehydrogenase	-0.0422758
CC_2746	Microsomal dipeptidase	-0.0422705
CC_2330	HTH transcriptional regulator	-0.0422695
CC_0656	Heat shock protein 15	-0.0422495
CC_0168	Bis(5'-nucleosyl)-tetraphosphatase (symmetrical)	-0.0422119
CC_3431	Nicotinate-nucleotide adenylyltransferase	-0.0420411
CC_0464	Threonyl-tRNA synthetase	-0.0419692
CC_0189	Hypothetical cytosolic protein	-0.0419595
CC_2058	Endoglucanase H	-0.0419198
CC_0478	Carboxymethylenebutenolidase	-0.0417967
CC_2166	hypothetical protein	-0.0417066
CC_3433	Hypothetical cytosolic protein	-0.0416503
CC_1530	Hypothetical protein	-0.0416216
CC_3306	Hypothetical protein	-0.0415248
CC_1834	Glyoxalase family protein	-0.041487
CC_2124	Thymidylate synthase	-0.041236
CC_2466	DNA polymerase IV-kappa dinB	-0.0412209
CC_0060	Conserved hypothetical protein	-0.0410828
CC_0314	Glutamate 5-kinase	-0.0410819
CC_0038	Esterase Lipase Family Protein	-0.0409811
CC_1511	cell wall degradation protein	-0.0408687
CC_3239	N-acyl-L-amino acid amidohydrolase	-0.0408351
CC_3206	Protein translocase subunit secE	-0.0408307
CC_1184	Amino acid permease	-0.0408079
CC_2296	hypothetical protein	-0.0407846
CC_1062	Two component sensor histidine kinase	-0.0407549
CC_1692	Cytosol aminopeptidase	-0.0407152
CC_1525	Xaa-Pro aminopeptidase	-0.0406981
CC_0076	Enoyl-CoA hydratase / Delta-cis-delta-trans-enoyl-CoA isomerase / 3-hydroxyacyl-CoA dehydrogenase / 3-hydroxybutyryl-CoA epimerase	-0.0406763
CC_0637	Transcriptional regulator, AraC family	-0.0406212
CC_3761	Hypothetical membrane spanning protein	-0.0406206
CC_0033	Antitoxin protein vapB	-0.0405028
CC_1765	Malate synthase	-0.0404973
CC_0133	Ketoacyl reductase hetN	-0.0404495
CC_0968	Beta-glucosidase	-0.040339
CC_1840	Ribonuclease BN	-0.0403374
CC_0619	Conserved hypothetical protein	-0.0403365
CC_2978	Hypothetical protein	-0.0402577
CC_3318	Hypothetical protein	-0.0401443
CC_2274	Malonate-semialdehyde dehydrogenase (acetylating) / Methylmalonate-semialdehyde dehydrogenase (acylating)	-0.0400911
CC_2807	Tryptophan halogenase	-0.0400322
CC_1055	Nucleoside-diphosphate-sugar epimerases	-0.0400119
CC_2568	Transporter, drug/metabolite exporter family	-0.0399834
CC_0375	Thiol:disulfide interchange protein dsbA	-0.0399504
CC_0584	Acetylornithine aminotransferase / Succinyldiaminopimelate aminotransferase	-0.0398862
CC_0640	LSU ribosomal protein L1P	-0.0397918
CC_1748	Melibiose carrier protein	-0.039735
CC_3384	D-beta-hydroxybutyrate dehydrogenase	-0.0395736
CC_0010	Chaperone protein dnaK	-0.0395624
CC_3200	Protein Translation Elongation Factor G (EF-G)	-0.0394669
CC_3482	Conserved hypothetical protein	-0.0394566
CC_3449	ATP synthase alpha chain	-0.0393881
CC_0653	CarD-like transcriptional regulator	-0.0393307
CC_2321	membrane lipoprotein	-0.0393305
CC_0136	Endopeptidase degP	-0.0392739
CC_1155	Hypothetical membrane spanning protein	-0.039183
CC_0349	Hypothetical protein	-0.0391747
CC_3691	Transcriptional regulator	-0.0390637
CC_1890	Hypothetical protein with pentapeptide repeats	-0.0390432
CC_0447	Beta-N-acetylhexosaminidase	-0.0390397
CC_2380	UDP-glucose 6-dehydrogenase	-0.0390016
CC_0372	Hypothetical membrane spanning protein	-0.0388715
CC_2900	Carbamoyl-phosphate synthase large chain	-0.0388618
CC_1759	ABC transporter ATP-binding protein	-0.0388412
CC_2414	Hypothetical protein	-0.0387643
CC_2590	Excinuclease ABC subunit A	-0.0386561
CC_1483	Sulfate adenylyltransferase subunit 2	-0.0384802
CC_0141	Glutathione synthetase	-0.038339
CC_3119	Periplasmic multidrug efflux lipoprotein precursor	-0.0383165
CC_2017	conserved hypothetical protein	-0.0382124
CC_0116	TolB protein	-0.0380743
CC_0830	Amidophosphoribosyltransferase family protein	-0.0380408
CC_0834	Hypothetical protein	-0.0380215
CC_1440	Cystine transport system permease protein	-0.0379679
CC_1480	Methionyl-tRNA synthetase	-0.0379156
CC_1974	Topoisomerase IV subunit B (parE)	-0.0378722
CC_3450	ATP synthase delta chain	-0.0378629
CC_1786	Transcriptional regulator, TetR family	-0.0377516
CC_1532	Conserved hypothetical protein	-0.0377432
CC_2765	two-component sensor histidine kinase	-0.037701
CC_2156	Hypothetical cytosolic protein	-0.0376452
CC_0243	Hypothetical protein	-0.037605
CC_2758	Endopeptidase degP	-0.0375968
CC_2693	hypothetical protein	-0.0375827
CC_0281	2,3,4,5-tetrahydropyridine-2-carboxylate N-succinyltransferase	-0.0374323
CC_2428	oligosaccharide deacetylase hfsH	-0.0373718
CC_0340	Dihydrolipoamide succinyltransferase component (E2) of 2-oxoglutarate dehydrogenase complex	-0.0373163
CC_1077	Flagellar biosynthetic protein flhB	-0.0372282
CC_2651	Serine acetyltransferase	-0.0370963
CC_1727	Pyruvate dehydrogenase E1 component beta subunit	-0.0369537
CC_2981	Excinuclease ABC subunit B	-0.036941
CC_0486	Conserved hypothetical protein	-0.0367776
CC_3116	ARO8 family aminotransferase/HTH DNA-binding protein	-0.0367312
CC_3601	Protein yhbN precursor	-0.0364279
CC_0356	Conserved hypothetical protein	-0.0363908
CC_2441	hypothetical protein	-0.0363083
CC_2736	Transcriptional regulator, MerR family	-0.0362914
CC_1608	Succinylarginine dihydrolase	-0.03625
CC_2341	ribonuclease, CafA family	-0.0361592
CC_3457	Conserved hypothetical protein	-0.03611
CC_1348	Cyclohexanone monooxygenase	-0.0359943
CC_2371	Ribonuclease III	-0.035951
CC_0831	Biotin synthesis protein bioC	-0.0359177
CC_0095	Probable UDP-N-acetyl-D-mannosaminuronic acid transferase	-0.0357407
CC_3523	Putative adenylate cyclase family	-0.0352934
CC_3145	Methyl-accepting chemotaxis protein	-0.0350528
CC_1838	Ribosomal small subunit pseudouridine synthase A	-0.0347413
CC_1863	ADP-ribosylglycohydrolase	-0.0346516
CC_0487	Ribose-phosphate pyrophosphokinase	-0.0346082
CC_0004	Dephospho-CoA kinase	-0.0342522
CC_1420	Transcriptional regulator, GntR family	-0.0342445
CC_0746	Secreted protease precursor sapA	-0.0342136
CC_2313	Endo-1,4-beta-xylanase	-0.0341496
CC_0583	Succinylarginine dihydrolase	-0.0340463
CC_1489	Transcriptional regulator, LacI family	-0.033996
CC_1675	3-oxoacyl-[acyl-carrier protein] reductase	-0.033914
CC_0070	Glycerol-3-phosphate dehydrogenase [NAD+]	-0.0338208
CC_2258	Small heat shock protein	-0.0336975
CC_2133	hypothetical protein	-0.0336474
CC_2346	Histidinol dehydrogenase	-0.0335429
CC_0195	3-isopropylmalate dehydratase small subunit	-0.0334841
CC_2994	Hypothetical protein	-0.0334324
CC_3526	Succinate dehydrogenase iron-sulfur protein	-0.0333044
CC_0558	Conserved hypothetical protein	-0.0331843
CC_0803	antitoxin protein relB-1	-0.0330252
CC_1970	TonB-dependent receptor	-0.0329744
CC_1644	Hypothetical protein	-0.0329129
CC_2834	Carbamoyl-phosphate synthase small chain	-0.0328932
CC_3455	LemA protein	-0.032835
CC_2768	hypothetical glycine-rich protein	-0.0327308
CC_0363	Phosphonates transport system permease protein phnE	-0.0326268
CC_3301	Peptidoglycan-specific endopeptidase, M23 family	-0.0325857
CC_1866	Rrf2 family protein	-0.0325464
CC_2682	hypothetical protein	-0.0325315
CC_2886	Tryptophan 2,3-dioxygenase	-0.0324942
CC_0716	Lysien 2,3-aminomutase	-0.0324905
CC_1568	Beta-lactamase family protein	-0.0322964
CC_0398	Short chain dehydrogenase	-0.032187
CC_1773	Quinol cytochrome oxidase polypeptide II	-0.032173
CC_0059	Glycoprotease family protein	-0.0320201
CC_3254	Hypothetical protein	-0.0319011
CC_3524	Ferredoxin, 2Fe-2s	-0.031802
CC_0573	Transcriptional repressor	-0.0316449
CC_2237	Deoxycytidine triphosphate deaminase	-0.0316146
CC_1862	ATP-dependent transporter sufC	-0.0315576
CC_2211	Argininosuccinate lyase	-0.0315394
CC_1577	Adenosylmethionine-8-amino-7-oxononanoate aminotransferase	-0.0313836
CC_1010	GDP-mannose 4,6 dehydratase	-0.0313579
CC_1728	Hypothetical protein	-0.0313478
CC_1194	Soluble lytic murein transglycosylase	-0.0313411
CC_0250	Poly(3-hydroxyalkanoate) depolymerase	-0.0313279
CC_2202	Transcription elongation factor greB	-0.0312618
CC_3353	Glycine dehydrogenase [decarboxylating]	-0.0311468
CC_3514	Hypothetical protein	-0.0310733
CC_1559	Signal peptidase I	-0.0310705
CC_0654	Ferredoxin	-0.0309419
CC_0236	Conserved hypothetical protein	-0.0309391
CC_2851	hypothetical protein	-0.0308923
CC_3373	ABC transporter ATP-binding protein	-0.0308189
CC_0453	Ribosomal large subunit pseudouridine synthase D	-0.0307485
CC_1855	Transcriptional regulator, TetR family	-0.0304269
CC_2458	hypothetical protein	-0.0304219
CC_0159	DNA replication and repair protein recF	-0.0302365
CC_1894	Peptidyl-prolyl cis-trans isomerase	-0.0302324
CC_2137	Methionine synthase I metH	-0.0301278
CC_2806	Tryptophan halogenase	-0.0300581
CC_2272	Endonuclease III	-0.0300241
CC_2477	Sel1 repeat domain protein	-0.0299821
CC_2871	Thioredoxin reductase	-0.0299469
CC_2070	Exodeoxyribonuclease VII small subunit	-0.0298917
CC_2822	Conserved hypothetical protein	-0.0297929
CC_1414	Hypothetical protein	-0.0297246
CC_0455	Alkaline phosphatase	-0.029463
CC_0381	Multidrug resistance protein	-0.029441
CC_1352	3-hydroxyisobutyryl-CoA hydrolase	-0.0293866
CC_0122	Hypothetical protein	-0.0293077
CC_0071	O-sialoglycoprotein endopeptidase	-0.0292346
CC_3704	Cell division protein ftsK	-0.0291845
CC_1317	Protein-L-isoaspartate O-methyltransferase	-0.0291193
CC_1869	Hypothetical protein	-0.0291092
CC_2838	Hypothetical cytosolic protein	-0.0289544
CC_0125	Conserved hypothetical protein	-0.0288583
CC_3643	Citrate synthase	-0.0288032
CC_3711	Hypothetical protein	-0.0287834
CC_2853	spsF-related cytidylyltransferase	-0.0287129
CC_1528	DNA helicase II	-0.0285429
CC_0801	Mannanase precursor frameshift	-0.0285233
CC_3753	Chromosome partitioning protein parA	-0.0285112
CC_2478	Acyl-CoA dehydrogenase	-0.028505
CC_3620	Transketolase	-0.0283615
CC_3330	Hypothetical protein	-0.0283585
CC_2264	Phosphomannomutase	-0.0283338
CC_2076	Transcriptional regulator	-0.028269
CC_0183	General secretion pathway protein N	-0.0282686
CC_0229	CAAX amino terminal protease family protein	-0.0282353
CC_0414	Fasciclin domain cell surface protein	-0.0282285
CC_1354	3-hydroxyisobutyrate dehydrogenase	-0.0282222
CC_2770	hipA-family phosphatidylinositol 3/4-kinase	-0.028193
CC_0323	Vegetatible incompatibility protein HET-E-1	-0.0281755
CC_2876	Transcriptional regulator, TetR family	-0.0280874
CC_2938	Tetratricopeptide repeat family protein	-0.0280347
CC_1783	Hypothetical protein	-0.0279248
CC_1318	Type I secretion outer membrane protein rsaFb	-0.027826
CC_0415	Hypothetical protein	-0.0278181
CC_2462	GGDEF/response regulator protein pleD	-0.0276815
CC_2192	EF-Hand domain protein	-0.0275907
CC_1071	Histidinol-phosphate aminotransferase	-0.0274255
CC_0829	Glutaredoxin	-0.0273638
CC_2433	Hypothetical cytosolic protein	-0.0273545
CC_1883	Biotin carboxyl carrier protein of acetyl-CoA carboxylase	-0.0273205
CC_2636	hypothetical protein	-0.0272597
CC_2353	Quinone oxidoreductase	-0.0272394
CC_2854	spsG-related polysaccharide biosynthesis protein	-0.0269176
CC_0112	Conserved hypothetical protein	-0.0267978
CC_1080	LuxR family transcriptional regulator	-0.0266645
CC_2552	Cell division protein ftsW	-0.0266537
CC_2378	UDP-N-acetylglucosamine 4-epimerase	-0.0265896
CC_3181	Magnesium and cobalt transport protein corA	-0.0265813
CC_1871	Thioredoxin peroxidase	-0.0265646
CC_0730	Conserved hypothetical protein	-0.026554
CC_1163	Acyl carrier protein	-0.0265498
CC_3168	Methionine gamma-lyase	-0.02653
CC_3632	Glycosyltransferase	-0.0262505
CC_2720	hypothetical protein	-0.0261876
CC_0772	Transcriptional regulator, TetR family	-0.0260491
CC_1549	Uracil-DNA glycosylase	-0.0259023
CC_1239	23S rRNA Gm2251 methyltransferase	-0.0257953
CC_2964	Hypothetical membrane spanning protein	-0.0256628
CC_2556	UDP-N-acetylmuramoylalanine--D-glutamate ligase	-0.0256127
CC_1822	DNase, TatD family	-0.0256051
CC_1732	Ferritin-like domain protein	-0.0254656
CC_1304	Alkaline phosphatase synthesis two-component response regulator phoP	-0.0254111
CC_2216	Cell division ATP-binding protein ftsE	-0.0254055
CC_1500	Na(+)/H(+) antiporter	-0.025387
CC_2072	Acetylspermidine deacetylase	-0.0252885
CC_1860	Cysteine desulfurase / Selenocysteine lyase	-0.0252812
CC_0351	Outer membrane protein	-0.0252704
CC_1593	Potassium-transporting ATPase C chain	-0.0252315
CC_2488	proline hydroxylase	-0.0252164
CC_2925	Hypothetical protein	-0.0251688
CC_2215	MJ0042 family finger-like domain protein	-0.0250328
CC_1988	Conserved membrane spanning protein	-0.0248609
CC_3659	Citrate lyase beta chain / Citryl-CoA lyase subunit	-0.0247365
CC_0705	Hydrolase (HAD superfamily)	-0.0246955
CC_2778	Conserved membrane protein	-0.0246747
CC_1994	Transcriptional regulator	-0.0246539
CC_0806	Outer membrane efflux protein	-0.0246535
CC_1655	Methyl-accepting chemotaxis protein	-0.0245736
CC_2829	membrane-anchored conserved hypothetical protein	-0.0242335
CC_0139	Iron(III) dicitrate transport protein fecA	-0.0242199
CC_1987	Phytoene synthase family protein	-0.0241612
CC_0623	Type I restriction-modification system restriction subunit	-0.0240011
CC_0024	Uroporphyrin-III C-methyltransferase / Precorrin-2 dehydrogenase / Sirohydrochlorin ferrochelatase	-0.0239629
CC_1899	Indole-3-glycerol phosphate synthase	-0.0239346
CC_2578	Peptidase, M16 family	-0.0238459
CC_0885	Diaminohydroxyphosphoribosylaminopyrimidine deaminase / 5-amino-6-(5-phosphoribosylamino)uracil reductase	-0.0238297
CC_3086	Beta-lactamase family protein	-0.0237708
CC_0380	Glucan endo-1,3-beta-glucosidase	-0.0237648
CC_3409	Hypothetical protein	-0.0236477
CC_0846	Conserved hypothetical protein	-0.0236436
CC_1737	Putative competence-damage protein	-0.0236124
CC_2506	Thioesterase	-0.0234031
CC_2612	hypothetical protein	-0.0232956
CC_2810	Methyl-accepting chemotaxis protein	-0.0231965
CC_1385	Fructose-1,6-bisphosphatase	-0.0231548
CC_3056	Hypothetical protein	-0.0230656
CC_2661	Transcriptional regulator, GntR family	-0.0230557
CC_0999	TonB-dependent receptor	-0.0230534
CC_0134	Radical SAM family enzyme	-0.023036
CC_1731	Dihydrolipoamide dehydrogenase	-0.0229096
CC_1629	Xylose isomerase family protein	-0.0228383
CC_1565	Alkaline phosphatase	-0.0227397
CC_1681	Guanylate kinase	-0.0227342
CC_1824	Thymidylate kinase	-0.0227328
CC_0660	Hypothetical protein	-0.0226489
CC_3697	Transcriptional regulator, LysR family	-0.0226186
CC_1539	Transcriptional regulator, TetR family	-0.0225178
CC_2840	Aminopeptidase	-0.0224528
CC_3637	UTP--glucose-1-phosphate uridylyltransferase	-0.0224269
CC_0283	Acetylglutamate kinase	-0.0224049
CC_2677	Methionine aminopeptidase	-0.0224039
CC_1936	Biotin operon repressor / Biotin--[acetyl-CoA-carboxylase] synthetase	-0.0223596
CC_3099	Alpha/beta hydrolase family protein	-0.0222934
CC_0277	NAD(P)H dehydrogenase [quinone]	-0.0222733
CC_0796	Alpha-glucosidase	-0.0222589
CC_2653	Nitroreductase family	-0.0222197
CC_3065	transcriptional regulator xylR	-0.0221669
CC_0504	Methyl-accepting chemotaxis protein	-0.0221358
CC_3304	NAD(P) transhydrogenase alpha subunit	-0.0220926
CC_3390	Sua5/YciO/YrdC/YwlC family protein	-0.0220706
CC_1378	N-acetyl-gamma-glutamyl-phosphate reductase	-0.0219855
CC_1472	Pirin	-0.0218345
CC_1718	Acetyltransferase, GNAT family	-0.0215263
CC_0497	LSU ribosomal protein L12P (L7/L12)	-0.021466
CC_0417	3-oxoacyl-[acyl-carrier protein] reductase	-0.021437
CC_0402	Diamine acetyltransferase	-0.0213919
CC_0533	Hypothetical protein	-0.021358
CC_3617	Mannose-6-phosphate isomerase	-0.0212957
CC_0052	Apolipoprotein N-acyltransferase	-0.0212215
CC_1305	Sensor protein phoQ	-0.0210751
CC_1873	Hypothetical cytosolic protein	-0.0209976
CC_0777	L-sorbosone dehydrogenase [FAD]	-0.0209561
CC_3155	Chemotaxis receiver domain protein cheYIII	-0.0207514
CC_0261	Ketopantoate reductase PanE/ApbA family protein	-0.0207196
CC_0731	Hypothetical protein	-0.0207139
CC_1451	Hypothetical protein	-0.0207132
CC_3661	2'-5' RNA ligase	-0.0206986
CC_0271	RmuC family protein	-0.0206858
CC_2049	Acyl-CoA dehydrogenase	-0.0206218
CC_2532	Homogentisate 1,2-dioxygenase	-0.0205503
CC_2529	Alanyl-tRNA synthetase	-0.02042
CC_0839	Hypothetical protein	-0.0203183
CC_2802	Beta-xylosidase / Alpha-L-arabinofuranosidase	-0.0197099
CC_1879	Outer membrane protein	-0.0196713
CC_1886	Conserved hypothetical protein	-0.0196176
CC_1503	Arsenate reductase	-0.0195219
CC_3147	TonB-dependent receptor	-0.0194588
CC_0376	Hypothetical cytosolic protein	-0.019416
CC_3569	Carbonic anhydrase	-0.0193787
CC_3623	hybrid histidine kinase/receiver domain protein	-0.0193202
CC_1493	Phosphoenolpyruvate carboxylase	-0.0192557
CC_3448	ATP synthase gamma chain	-0.0192119
CC_3248	Glyceraldehyde 3-phosphate dehydrogenase	-0.0191567
CC_0311	Hypothetical protein	-0.0191138
CC_2482	Sensory transduction histidine kinase pleC	-0.0190881
CC_1316	Glutathione S-transferase	-0.0190589
CC_1911	Acyl-[acyl-carrier-protein]--UDP-N-acetylglucosamine O-acyltransferase	-0.0190445
CC_2625	Rrf2 family protein	-0.0189
CC_2911	Conserved hypothetical protein	-0.0186015
CC_0289	Phosphate regulon sensor protein phoR	-0.0186002
CC_0113	Glyoxalase family protein	-0.018589
CC_1249	LSU ribosomal protein L1E (= L4P)	-0.0185656
CC_3684	tRNA 2-methylthioadenosine synthase homolog	-0.0185266
CC_2267	Dabb-family alpha/beta stress response protein	-0.0184914
CC_1053	Alpha/beta hydrolase family protein	-0.0183309
CC_0610	Nitrate transport permease protein nrtB	-0.0181599
CC_2240	Hypothetical protein	-0.01814
CC_1185	ATP-dependent helicase hrpB	-0.0179643
CC_2277	beta-D-Glcp beta-1,4-glucosyltransferase	-0.017922
CC_0061	Oxygen-insensitive NADH nitroreductase	-0.0179093
CC_1562	GTP-binding protein era	-0.0178727
CC_3724	Succinyl-CoA:coenzyme A transferase	-0.0178592
CC_1215	EMG2 protein	-0.017843
CC_1390	tRNA-Arg-TCT	-0.0178255
CC_1309	Nicotinate-nucleotide--dimethylbenzimidazole phosphoribosyltransferase	-0.0176308
CC_1132	Hypothetical protein	-0.0175919
CC_1703	Phosphoribosylformylglycinamidine cyclo-ligase	-0.0175442
CC_0856	Bacterial Peptide Chain Release Factor 1 (RF-1)	-0.0175437
CC_1579	Superoxide dismutase [Cu-Zn]	-0.0175425
CC_3718	Tetratricopeptide repeat family protein	-0.0175316
CC_1322	Conserved hypothetical protein	-0.0173442
CC_0792	Flagellin	-0.0172
CC_1468	Single-strand DNA binding protein	-0.017009
CC_0188	ABC transporter ATP-binding protein	-0.0169596
CC_3475	RNA polymerase ECF-type sigma factor sigT	-0.0169407
CC_3235	Hypothetical protein	-0.0169179
CC_2607	Hypothetical membrane spanning protein	-0.0167786
CC_2448	SAM-dependent methyltransferase	-0.0167276
CC_0634	O-antigen export system ATP-binding protein	-0.0165918
CC_1785	Outer membrane efflux protein	-0.0162043
CC_2187	L-aminopeptidase/D-esterase dmpA	-0.0159914
CC_2310	hypothetical protein	-0.0158875
CC_2941	TadB-related pilus assembly protein	-0.0157936
CC_2028	TolB protein precursor/tail-specific protease	-0.0157704
CC_2681	Transposase	-0.0155271
CC_1816	Short chain dehydrogenase	-0.0152912
CC_3421	4-hydroxybenzoate polyprenyltransferase	-0.0152452
CC_2505	Glutaredoxin	-0.0150564
CC_2979	C factor cell-cell signaling protein	-0.014967
CC_1923	SSU ribosomal protein S2P	-0.0147822
CC_2783	Phage Prohead Protease	-0.0147777
CC_2961	Hypothetical cytosolic protein	-0.0146292
CC_0118	Glucosamine--fructose-6-phosphate aminotransferase [isomerizing]	-0.0146166
CC_1916	Membrane endopeptidase, M50 family mmpA	-0.0145264
CC_0579	TonB-dependent outer membrane receptor	-0.0144716
CC_2356	HTH DNA-binding protein	-0.0143794
CC_2203	hypothetical protein	-0.0142578
CC_1018	Hypothetical protein	-0.0142562
CC_3192	Transcriptional regulator, TetR family	-0.0141388
CC_3007	Hypothetical protein	-0.0140586
CC_1295	3-phytase / 6-phytase	-0.0137425
CC_2021	Conserved hypothetical protein	-0.01374
CC_3714	Multidrug resistance protein A	-0.0136134
CC_1411	Oxygen-independent coproporphyrinogen-III oxidase hemN	-0.0135171
CC_3245	5-formyltetrahydrofolate cyclo-ligase	-0.0134319
CC_3009	3-dehydroquinate synthase	-0.0134264
CC_0355	Putative hydrolase	-0.0134049
CC_0053	Magnesium and cobalt efflux protein corC	-0.0134017
CC_0101	Ribulose-phosphate 3-epimerase	-0.0133769
CC_2985	antitoxin protein parD-4	-0.013196
CC_1646	Extracytoplasmic function alternative sigma factor	-0.0130713
CC_0626	Hypothetical protein	-0.0130422
CC_3050	hypothetical protein	-0.0129878
CC_2899	NADH-ubiquinone oxidoreductase	-0.0129585
CC_2181	Protein glcG	-0.0128666
CC_2467	ATP-dependent Clp protease adaptor protein ClpS	-0.0128364
CC_1606	Arginine N-succinyltransferase, beta chain	-0.0128337
CC_2027	TonB-dependent outer membrane receptor	-0.0128208
CC_2218	Hypothetical protein	-0.0128022
CC_1267	LSU ribosomal protein L15P	-0.0127436
CC_1707	Hypothetical protein	-0.0125956
CC_2671	Aminoacyl peptidase	-0.012438
CC_2998	OsmC-like protein	-0.0122928
CC_3588	Cytidylate kinase	-0.0122544
CC_1460	Flagellin	-0.0121769
CC_0894	Acetyl-CoA acetyltransferase	-0.0120686
CC_2848	Transcription elongation factor greA	-0.0119352
CC_1041	Hypothetical protein	-0.0118963
CC_1161	Hypothetical cytosolic protein	-0.0118645
CC_3615	dTDP-4-dehydrorhamnose reductase	-0.0118603
CC_0030	Ribonuclease	-0.01174
CC_0924	Hypothetical phosphatase	-0.0116436
CC_3670	Transporter	-0.0112316
CC_1422	Alpha-L-arabinofuranosidase	-0.0111493
CC_0909	AAA-family response regulator flbD	-0.0111476
CC_2639	Conserved hypothetical protein	-0.0111341
CC_1284	Ribosomal large subunit pseudouridine synthase C	-0.0110776
CC_0695	DNA mismatch repair protein mutL	-0.0110001
CC_1502	Penicillin-binding protein	-0.0109248
CC_1196	SsrA-binding protein	-0.0109027
CC_0864	3-oxoacyl-[acyl-carrier-protein] synthase III	-0.0108362
CC_3629	dTDP-glucose 4,6-dehydratase	-0.0108262
CC_1859	Hypothetical cytosolic protein	-0.0105092
CC_1168	Conserved hypothetical protein	-0.0104823
CC_2912	Quinolinate synthetase A	-0.010415
CC_2642	Choline dehydrogenase	-0.0102948
CC_2611	Acetamidase	-0.0102551
CC_3378	Hypothetical protein	-0.0101908
CC_0378	Adenine-specific methyltransferase ccrM	-0.0100961
CC_0927	Signal peptide peptidase sppA	-0.00998379
CC_0712	Ferrous iron transport protein B	-0.00982307
CC_1326	tRNA (Uracil-5-) -methyltransferase	-0.00973802
CC_3203	Hypothetical protein	-0.00965676
CC_3492	Hypothetical protein	-0.00950545
CC_0029	Lysine exporter protein	-0.00943146
CC_1981	CrcB family protein	-0.00936917
CC_3083	NADH-dependent flavin oxidoreductase	-0.00934719
CC_0339	2-oxoglutarate dehydrogenase E1 component	-0.00929579
CC_3580	Aldehyde dehydrogenase	-0.00917219
CC_2318	ABC transporter permease protein	-0.00914303
CC_3242	Phosphoribosylamidoimidazole-succinocarboxamide synthase	-0.00898628
CC_3295	regulator of CtrA degradation rcdA	-0.00895834
CC_0460	Cysteinyl-tRNA synthetase	-0.00880934
CC_1342	Glycyl-tRNA synthetase beta chain	-0.00847215
CC_3285	Two-component response regulator	-0.00845938
CC_1360	N utilization substance protein B	-0.00829506
CC_1467	Hypothetical protein	-0.00828769
CC_0740	PAS family GGDEF/EAL protein	-0.00821302
CC_0765	Hypothetical protein	-0.00817353
CC_3343	Transcriptional regulator	-0.00811048
CC_2745	Conserved hypothetical protein	-0.00806717
CC_0037	Ribosome-binding factor A	-0.00801675
CC_2694	Adenosylcobyric acid synthase (glutamine-hydrolysing)	-0.008
CC_2469	Conserved hypothetical protein	-0.00791336
CC_2244	ABC transporter permease protein	-0.00786205
CC_3685	Short chain dehydrogenase	-0.007751
CC_3660	Conserved hypothetical protein	-0.00771587
CC_1775	Hypothetical protein	-0.00758781
CC_0609	Nitrate binding protein nrtA	-0.00752923
CC_0519	Hydroxyacylglutathione hydrolase	-0.00750486
CC_3713	Deoxyuridine 5'-triphosphate nucleotidohydrolase	-0.00747894
CC_2161	D-alanyl-D-alanine serine-type carboxypeptidase	-0.00713914
CC_1546	Cell elongation specific D,D-transpeptidase	-0.00698828
CC_1924	Phosphoserine phosphatase	-0.00691945
CC_1362	hypothetical protein	-0.00688234
CC_2421	Type IV secretory pathway, VirB9 channel protein	-0.00682385
CC_3341	Methyltransferase	-0.00658632
CC_2400	4-coumarate--CoA ligase	-0.00657461
CC_1688	Peptidyl-prolyl cis-trans isomerase	-0.00656661
CC_1942	NADH-quinone oxidoreductase chain I	-0.00642187
CC_1213	Transcriptional regulator, MarR family	-0.0064056
CC_0328	Molybdate-binding protein	-0.00626866
CC_1321	Long-chain-fatty-acid--CoA ligase	-0.00625896
CC_2204	Transcriptional regulator, TetR family	-0.00612874
CC_2390	Cobalt-zinc-cadmium resistance protein czcA	-0.00604802
CC_1019	Alpha-ketoglutarate permease	-0.00603622
CC_1078	Sensory transduction histidine kinase/receiver protein cckA	-0.00599297
CC_1145	TonB-dependent receptor	-0.00593694
CC_3598	Hypothetical protein	-0.00590493
CC_3554	Cell cycle regulated sRNA	-0.00584689
CC_0855	Ribosomal large subunit pseudouridine synthase F	-0.00564843
CC_3638	iron-sulfur cluster-binding protein	-0.00542667
CC_1921	Uridylate kinase	-0.00535358
CC_2006	Anhydromuramoyl-peptide exo-beta-N-acetylglucosaminidase	-0.00526129
CC_9972	n/a	-0.0052
CC_0527	Conserved hypothetical cytosolic protein	-0.00518343
CC_2109	Fumarate hydratase	-0.00515713
CC_3423	Ribosomal protein L11 methyltransferase	-0.00513457
CC_1905	Glutamyl-tRNA synthetase	-0.00502098
CC_1935	Pantothenate kinase / Bvg accessory factor	-0.00498852
CC_3515	Hypothetical protein	-0.00493925
CC_1306	NIFR3-like protein	-0.00482076
CC_0069	Hypothetical cytosolic protein	-0.00478918
CC_0794	Flagellin	-0.00462584
CC_3247	Hypothetical cytosolic protein	-0.00462337
CC_1144	Membrane alanine aminopeptidase	-0.00452245
CC_3652	SSU ribosomal protein S16P	-0.00444852
CC_1046	LSU ribosomal protein L35P	-0.00439852
CC_3273	Hypothetical cytosolic protein	-0.00434023
CC_3010	Molecular chaperones (DnaJ family)	-0.00426777
CC_3683	Hypothetical protein	-0.00402177
CC_2369	N-methylhydantoinase (ATP-hydrolyzing)	-0.00400029
CC_1320	Valyl-tRNA synthetase	-0.0038538
CC_0944	Long-chain-fatty-acid--CoA ligase	-0.00382547
CC_0031	Toxin protein vapC	-0.00381869
CC_2090	Transporter	-0.00378067
CC_3375	Membrane protease family, stomatin/prohibitin homologs	-0.00374288
CC_0294	Phosphate regulon response regulator PhoB	-0.00373811
CC_1854	ADP-heptose LPS heptosyltransferase	-0.00372067
CC_3208	Ferredoxin--NADP reductase	-0.00361898
CC_1141	Glucose-1-phosphate thymidylyltransferase	-0.00359602
CC_0509	Methyl-accepting chemotaxis protein	-0.00353629
CC_0518	Cupin superfamily protein	-0.00340824
CC_0880	Transcriptional regulators, MarR/EmrR family	-0.0030029
CC_0214	TonB-dependent receptor	-0.00293674
CC_2701	Conserved hypothetical protein	-0.00274731
CC_2020	Na+ driven multidrug efflux pump	-0.00274129
CC_2235	hypothetical protein	-0.00267581
CC_3346	Lipase	-0.00266628
CC_3538	ATP-dependent nuclease subunit A	-0.00244405
CC_1821	Metal-dependent hydrolase	-0.0024341
CC_2208	Hypothetical protein	-0.00239264
CC_0936	Protease II	-0.0023775
CC_3176	Pyruvate ferredoxin/flavodoxin oxidoreductase family protein	-0.00227357
CC_0135	surface protein	-0.00226703
CC_0399	Hypothetical protein	-0.00222709
CC_3674	Thiol:disulfide interchange protein tlpA	-0.00214677
CC_0785	2-dehydro-3-deoxygalactonokinase	-0.00208694
CC_1719	Protein translocase subunit secG	-0.00197679
CC_2147	Gluconate 2-dehydrogenase	-0.00195178
CC_0875	Peptide release factor-glutamine N5-methyltransferase	-0.00192016
CC_0484	Peptidyl-tRNA hydrolase	-0.00176186
CC_3193	Conserved hypothetical protein	-0.00175687
CC_0717	Hypothetical membrane associated protein	-0.00157022
CC_3094	Sensory box/GGDEF family protein	-0.00147634
CC_0007	SSU ribosomal protein S20P	-0.00146211
CC_2772	Chaperone protein dnaJ	-0.00141842
CC_1744	D-alanine aminotransferase	-0.00134755
CC_1726	Pyruvate dehydrogenase E1 component alpha subunit	-0.00133475
CC_3483	Acetylglutamate kinase	-0.00120927
CC_2286	Alpha-amylase	-0.00119684
CC_0516	Transcriptional regulator, LacI family	-0.00119174
CC_0844	Hypothetical protein	-0.00118104
CC_1985	UDP-3-O-[3-hydroxymyristoyl] N-acetylglucosamine deacetylase	-0.00112687
CC_2447	DNA processing protein	-0.00110228
CC_1042	Hypothetical protein	-0.0010877
CC_3438	Hypothetical protein	-0.00104344
CC_0697	GumN superfamily protein	-0.000898606
CC_1167	Glycerophosphotransferase-related protein	-0.000873979
CC_3370	Conserved hypothetical protein	-0.000836139
CC_1653	PQQ enzyme repeat family protein	-0.000762198
CC_3737	Imidazole glycerol phosphate synthase, cyclase subunit	-0.000717829
CC_3071	Hypothetical protein	-0.000714198
CC_2256	hypothetical protein	-0.000699436
CC_3672	Heme chaperone heme-lyase	-0.000670159
CC_0505	Salicylate hydroxylase	-0.000568717
CC_1602	Hypothetical cytosolic protein	-0.000529882
CC_2364	Conserved hypothetical protein	-0.000436289
CC_1983	DNA repair protein recN	-0.000203359
CC_3180	Adenosine deaminase	-0.000123202
CC_3047	RNA polymerase sigma factor rpoD	-9.96946e-06
CC_0607	Hypothetical protein	0
CC_0659	O6-methylguanine-DNA methyltransferase	0
CC_1798	Acyl-CoA dehydrogenase, short-chain specific	0
CC_2159	PHB granule-associated protein, phasin2	0
CC_2663	Conserved hypothetical protein	0
CC_2784	Phage Prohead Protease	0
CC_3284	Phosphoribosylaminoimidazole carboxylase carboxyltransferase subunit	0.000173529
CC_0911	Porin O precursor	0.000202154
CC_2587	ABC transporter ATP-binding protein	0.000243909
CC_2250	Lipid A biosynthesis lauroyl acyltransferase	0.000361861
CC_0878	ClpB protein	0.000375501
CC_2308	hypothetical protein	0.000415033
CC_0331	Hypothetical protein	0.00046262
CC_1043	Phenylalanyl-tRNA synthetase beta chain	0.000476129
CC_2813	Transcriptional regulator, GntR family	0.000478498
CC_2336	TonB accessory protein exbB	0.00048915
CC_1037	Conserved protein	0.00049837
CC_3274	Multidrug/protein/lipid ABC transporter family, ATP-binding and permease protein	0.000795965
CC_1984	Lipoprotein, ComL family	0.000832213
CC_2949	CpaC-related secretion pathway protein	0.00088089
CC_2622	Cold shock protein	0.000904172
CC_2859	hypothetical protein	0.00112639
CC_1819	Transporter	0.00121501
CC_0729	Cobalamin adenosyltransferase family protein	0.00131257
CC_0783	Galactonate operon transcriptional repressor	0.00135431
CC_3426	Conserved hypothetical protein	0.00147171
CC_3057	Hypothetical protein	0.00149789
CC_1587	S-adenosylmethionine:tRNA ribosyltransferase-isomerase	0.00159145
CC_3716	Transcriptional regulator, TetR family	0.00160043
CC_1038	Conserved protein	0.00163273
CC_0104	Gamma-glutamyltranspeptidase	0.00170688
CC_1828	Hypothetical cytosolic protein	0.00193529
CC_1585	Endonuclease/Exonuclease/phosphatase family protein	0.00193892
CC_0469	Glycosyl transferase family protein	0.00219823
CC_3708	Ubiquinone/menaquinone biosynthesis methyltransferase ubiE	0.00240886
CC_1639	Transcriptional regulator	0.00269743
CC_3158	Queuosine biosynthesis protein queD	0.00275891
CC_2221	Conserved hypothetical protein	0.00279747
CC_1870	Tyrosyl-tRNA synthetase	0.00282653
CC_0448	Phosphoenolpyruvate-protein phosphotransferase / Phosphocarrier protein HPr / PTS system, glucose-specific IIA subunit	0.00282682
CC_1261	SSU ribosomal protein S14P	0.00294784
CC_1649	RNA polymerase sigma-E factor	0.00302801
CC_0650	Conserved hypothetical protein	0.00310338
CC_0749	Hypothetical protein	0.00318647
CC_1294	Two component sensor histidine kinase	0.0032535
CC_1140	dTDP-4-dehydrorhamnose reductase	0.00325731
CC_1191	ABC transporter periplasmic binding protein	0.0032641
CC_3742	Protein translocase subunit secB	0.00332919
CC_1917	1-deoxy-D-xylulose 5-phosphate reductoisomerase	0.00338209
CC_0949	Transcriptional regulator	0.0035152
CC_1778	Ferrichrome-iron receptor	0.00377175
CC_0933	Transcriptional regulator	0.00382377
CC_0257	Adenosylhomocysteinase	0.00390687
CC_3678	Intracellular septation protein	0.00400988
CC_2025	Conserved hypothetical protein	0.00431142
CC_3561	GNAT acetyltranferase protein	0.00436866
CC_1089	Translation initiation inhibitor	0.00445023
CC_1534	Aspartate aminotransferase	0.00446791
CC_1926	DNA polymerase III alpha subunit	0.00448441
CC_0643	2-hydroxychromene-2-carboxylate isomerase	0.00453911
CC_0200	2OG-Fe(II) oxygenase superfamily protein	0.00459356
CC_0797	Glucan 1,4-beta-glucosidase	0.00462627
CC_0681	abortive infection protein	0.00466969
CC_0559	Conserved hypothetical protein	0.00485785
CC_0485	LSU ribosomal protein L25P	0.00485841
CC_3270	Transcriptional regulator, Cro/CI family	0.00494614
CC_0032	Antitoxin protein vapB	0.00499495
CC_2214	Hypoxanthine-guanine phosphoribosyltransferase	0.00510425
CC_0812	Rhamnogalacturonan acetylesterase	0.00513421
CC_1065	Conserved hypothetical protein	0.00525054
CC_0750	Chemotaxis motA protein	0.00565243
CC_3583	Hypothetical protein	0.00585688
CC_2136	Beta-glucosidase	0.00585909
CC_0467	Hydroxymethylglutaryl-CoA lyase	0.00592995
CC_0850	Hypothetical transcriptional regulatory protein	0.00630062
CC_3021	Cobaltochelatase cobS subunit	0.00647205
CC_3163	Hypothetical protein	0.0065291
CC_0479	GTP-binding protein, probable translation factor	0.00658578
CC_2360	Copper homeostasis protein cutC	0.00663229
CC_3178	Pirin	0.00664602
CC_2374	Methylmalonyl-CoA mutase alpha subunit	0.00692959
CC_0389	RNA polymerase sigma factor	0.00707134
CC_2340	non-essential pilus assembly protein	0.0071263
CC_1375	dTDP-glucose 4,6-dehydratase	0.00713347
CC_1012	Perosamine synthetase	0.00713868
CC_1156	Hypothetical membrane spanning protein	0.00716667
CC_0251	Zinc metalloprotease	0.00720018
CC_3084	enoyl-CoA hydratase/isomerase	0.0072151
CC_2754	Transcriptional regulator	0.00728806
CC_3103	Adenylosuccinate synthetase	0.00729797
CC_0646	Hypothetical protein	0.00733345
CC_3635	Threonine dehydratase	0.00734184
CC_1315	Lactoylglutathione lyase	0.00734838
CC_1040	Hypothetical protein	0.00744379
CC_1190	Transcriptional regulator, TetR family	0.00764013
CC_3191	PAS-family sensor histidine kinase	0.00767131
CC_2629	holdfast attachment protein hfaB	0.00782229
CC_0602	heme:hemopexin-binding protein	0.00793118
CC_2743	Transposase	0.00800354
CC_1183	Zn-dependent hydrolase, glyoxalase II family	0.00807111
CC_2003	Sec-independent protein translocase protein tatA	0.00814724
CC_3165	diguanylate receptor protein dgrB	0.00823497
CC_2268	Uracil phosphoribosyltransferase	0.00823884
CC_2323	Conserved hypothetical protein	0.00825073
CC_3645	Hypothetical cytosolic protein	0.00828089
CC_3480	SIR2 family protein	0.0083106
CC_1134	Fructokinase	0.00834398
CC_3413	Di-/tripeptide transporter	0.00849491
CC_1128	Conserved hypothetical protein	0.00865651
CC_3082	Transcriptional regulator, MerR family	0.00898315
CC_1221	ATP-NAD kinase	0.0090102
CC_0775	Hypothetical protein	0.00910591
CC_3272	Glycerophosphoryl diester phosphodiesterase	0.00926239
CC_2415	Hypothetical protein	0.00936949
CC_3030	Melibiose carrier protein	0.00938061
CC_3541	Folylpolyglutamate synthase / Dihydrofolate synthase	0.00952786
CC_0773	Hypothetical cytosolic protein	0.00956369
CC_2487	Adenylosuccinate lyase	0.00956724
CC_0035	SSU ribosomal protein S15P	0.00958853
CC_2874	PAS-family sensor histidine kinase	0.00962566
CC_1743	Nitrogen assimilation regulatory protein ntrX	0.00965438
CC_1453	Conserved hypothetical protein	0.00971774
CC_0427	Acyl-CoA dehydrogenase, short-chain specific	0.00976285
CC_3068	Protein translocase subunit secA	0.00986317
CC_2905	Hypothetical protein	0.00987847
CC_3109	Hypothetical protein	0.00992266
CC_0302	3-deoxy-D-manno-octulosonic-acid transferase	0.00996862
CC_0457	Phosphoribosyl-AMP cyclohydrolase	0.0100348
CC_2928	TonB-dependent receptor	0.010077
CC_1293	Two-component response regulator protein	0.010331
CC_1541	2-isopropylmalate synthase	0.0103664
CC_3078	Permease	0.0106351
CC_1486	Undecaprenyl-phosphate beta-N-acetyl-D-fucosaminephosphotransferase	0.0107027
CC_0887	GTP cyclohydrolase II / 3,4-dihydroxy-2-butanone-4-phosphate synthase	0.0107957
CC_0512	Conserved hypothetical protein	0.0108526
CC_2312	Transcriptional regulator, DeoR family	0.0109087
CC_1490	Uronate isomerase	0.0109234
CC_2940	Tyrosine phenol-lyase	0.011091
CC_1187	23S rRNA methyltransferase	0.0111127
CC_2095	Iron-sulfur cluster assembly/repair protein ApbC	0.0111438
CC_0194	Hypothetical cytosolic protein	0.0111601
CC_0631	Capsular polysaccharide biosynthesis protein	0.0112371
CC_3757	Conserved hypothetical protein	0.0112785
CC_1268	Protein translocase subunit secY	0.011425
CC_3557	Superoxide dismutase	0.0114898
CC_3494	Hypothetical protein	0.0115329
CC_3002	Aldo/keto reductase family protein	0.011573
CC_1146	dTDP-glucose 4,6-dehydratase	0.0116808
CC_3095	Transposase	0.0118563
CC_1990	Protein translocase subunit secF	0.0119184
CC_0218	Hypothetical protein	0.0120329
CC_2919	Peroxiredoxin reductase (NAD(P)H) / NADH oxidase H2O2-forming	0.0120586
CC_2777	Phage protein	0.0121008
CC_2273	D-alanyl-D-alanine dipeptidase	0.0121304
CC_3240	Hypothetical protein	0.0121646
CC_1837	16S rRNA m(2)G 1207 methyltransferase	0.0121759
CC_2606	Urate oxidase	0.0121892
CC_3654	Hypothetical protein	0.012552
CC_2937	Cytosol aminopeptidase	0.0126634
CC_3259	Hypothetical CheE protein	0.0127362
[truncated: 1,721 more rows]
