# Supplementary material for: A DNA Damage-Induced, SOS-Independent Checkpoint Regulates Cell Division in Caulobacter crescentus
Source: PLoS Biol. 2014 Oct 28;12(10):e1001977. doi: 10.1371/journal.pbio.1001977 (PMC4211646; doi:10.1371/journal.pbio.1001977)
Supplement: Data S2 — Summary of growth and division defects following MMC treatment. (XLSX) [file pbio.1001977.s013.xlsx]

## Sheet: Sheet1
Data S2: Summary of growth and division defects following MMC treatment
	Day 1					Day 2
	wt	DsidA	DdidA	DsidA DdidA		wt	DsidA	DdidA	DsidA DdidA
n	164	132	89	119		254	262	221	276
time to division (h)	4.5	4.05	4.5	2.6		5	4.525	4.8	3.725
% cells growth inhibited post-division	0.11	0.21	0.1	0.39		0.06	0.13	0.13	0.27
