# Supplementary material for: A DNA Damage-Induced, SOS-Independent Checkpoint Regulates Cell Division in Caulobacter crescentus
Source: PLoS Biol. 2014 Oct 28;12(10):e1001977. doi: 10.1371/journal.pbio.1001977 (PMC4211646; doi:10.1371/journal.pbio.1001977)
Supplement: Data S3 — Raw data from Figures 6 , 7 , S6, and S7. (XLSX) [file pbio.1001977.s014.xlsx]

## Sheet: Sheet1
Data S3: Raw data from Figures 6-7, S6-S7 (each data set appears as an individual sheet).

## Sheet: Fig. 6
Fig. 6B				Fig. 6D
	cell length
strain	(%wt)	SEM		condition	strain	% PI+ cells
wt	1	0.0114086		-	wt	0.10661
ftsW(A246T)	0.911309	0.00941963			DsidADdidA	0.258065
ftsI(I45V)	0.947902	0.00863924			ftsW(A246T)	0.123001
ftsW(F145L)	0.953277	0.0121415			ftsW**I*	2.63158
ftsW(T180A)	0.955758	0.00938185		+ MMC	wt	3.21637
ftsW(A31K)	0.975398	0.00916603			DsidADdidA	2.10674
ftsI(F58V)	0.995038	0.00914308			ftsW(A246T)	2.97463
gfp-ftsN	1.02667	0.0106239			ftsW**I*	7.79727
wt	1	0.0126957		+ ceph	wt	0.322234
DsidADdidA	1.03664	0.0123388			DsidADdidA	0.278164
ftsW(A246T)	0.879534	0.0122			ftsW(A246T)	5.83058
ftsW**I*	0.856829	0.0121328			ftsW**I*	13.3013
wt	1	0.0062502
ftsN(L202P)	1.01904	0.00667418
ftsN(P156S)	0.979369	0.00605226
ftsN(F252L)	0.9775	0.00697169

## Sheet: Fig. 7
Fig. 7F
		PdidA fold-
		enrichment
zeocin	strain	(normalized)	SEM
-	PdriD:driD	0.889715	0.109273
+		1.50665	0.128796
-	PdriD:driD-3xM2	3.62783	0.395323
+		28.2334	0.659133

## Sheet: Fig. S6
Fig. S6D
	time to first
strain	division (hours)	SEM
wt	1.192	0.0305305
ftsW(A246T)	1.1132	0.0299943

## Sheet: Fig. S7
Fig. S7A				Fig. S7B
	time to first				fraction growth
strain	division (hours)	SEM		strain	defects after division
wt	2.69611	0.155014		wt	0.129944
ftsW(A246T)	2.08667	0.129121		ftsW(A246T)	0.475904
